# Supplementary material for: Maternal Restricted- and Over-Feeding During Gestation Result in Distinct Lipid and Amino Acid Metabolite Profiles in the Longissimus Muscle of the Offspring
Source: Front Physiol. 2019 May 1;10:515. doi: 10.3389/fphys.2019.00515 (PMC6504779; doi:10.3389/fphys.2019.00515)
Supplement: Supplementary file 1 [file Table_1.xlsx]

## Sheet: Explanation
	Experimental Design		Pregnant ewes (n = 47) were fed 60% (RES), 100% (CON), or 140% (OVER) of NRC requirements starting at day 30.2 ± 0.2 of gestation.
			Offspring sample collection occurred at days 90 and 135 of gestation, and within 24 hours of birth.
			Unbiased metabolite analysis of longissimus muscle samples (n = 72; 8 fetuses per treatment per time point) was performed using mass spectrometry
	OrigScale		Values are normalized in terms of raw area counts.
			For a single day run, this is equivalent to the raw data.
	ScaledImpData		Each biochemical in OrigScale is rescaled to set the median equal to 1.
			Then, missing values are imputed with the minimum.
	Pathway Heat Map		This is the heat map associated with the statistical analysis of the data.
			Indicates ratios, p- and q-values for each comparison.
			0.55	Green: indicates significant difference (p≤0.05) between the groups shown, metabolite ratio of < 1.00
			0.76	Light Green: narrowly missed statistical cutoff for significance 0.05<p<0.10, metabolite ratio of < 1.00
			1.71	Red: indicates significant difference (p≤0.05) between the groups shown; metabolite ratio of ≥ 1.00
			1.32	Light Red: narrowly missed statistical cutoff for significance 0.05<p<0.10, metabolite ratio of ≥ 1.00
			1.2	Non-colored text and cell: mean values are not significantly different for that comparison
				Blue: indicates significant (p≤0.05) ANOVA effect.
				Light Blue: narrowly missed statistical cutoff for ANOVA significance, 0.05<p<0.10
	Biochemical Name*		Indicates a compound that has not been confirmed based on a standard, but we are confident in its identity.
	Biochemical Name**		Indicates a compound for which a standard is not available, but we are reasonably confident in its identity or the information provided.
	Biochemical Name (#) or [#]		Indicates a compound that is a structural isomer of another compound in the Metabolon spectral library.
			For example, a steroid that may be sulfated at one of several positions that are indistinguishable by the mass spectrometry data or a diacylglycerol for which more than one stereospecific molecule exists.
	Box Plots (pathway)		Box plots sorted by pathway and biochemical name, as in the example below:
	Box Plots (biochem)

## Sheet: OrigScale
													SAMPLE_NAME	UCON-00591	UCON-00592	UCON-00593	UCON-00594	UCON-00595	UCON-00596	UCON-00597	UCON-00598	UCON-00599	UCON-00600	UCON-00601	UCON-00602	UCON-00603	UCON-00604	UCON-00605	UCON-00606	UCON-00607	UCON-00608	UCON-00609	UCON-00610	UCON-00611	UCON-00612	UCON-00613	UCON-00614	UCON-00615	UCON-00616	UCON-00617	UCON-00618	UCON-00619	UCON-00620	UCON-00621	UCON-00622	UCON-00623	UCON-00624	UCON-00625	UCON-00626
													SAMPLE_ID	4342275	4342276	4342277	4342278	4342279	4342280	4342281	4342282	4342283	4342284	4342285	4342286	4342287	4342288	4342289	4342290	4342291	4342292	4342293	4342294	4342295	4342296	4342297	4342298	4342299	4342300	4342301	4342302	4342303	4342304	4342305	4342306	4342307	4342308	4342309	4342310
													CLIENT_IDENTIFIER	28_F1	49_F2	68_F2	112_F2	49_F1	68_F1	95_F1	112_F1	14_F1	76_F1	76_F2	14_F2	40_F1	60_F1	73_F1	96_F1	105_F1	108_F1	126_F1	235_F1	47_F1	8_F1	105_F2	108_F2	107_F1	75_F1	79_F1	81_F1	41_F1	75_F2	75_F3	107_F2	94_F2	118_F2	69_F1	101_F1
													ANIMAL_ID	28_F1	49_F2	68_F2	112_F2	49_F1	68_F1	95_F1	112_F1	14_F1	76_F1	76_F2	14_F2	40_F1	60_F1	73_F1	96_F1	105_F1	108_F1	126_F1	235_F1	47_F1	8_F1	105_F2	108_F2	107_F1	75_F1	79_F1	81_F1	41_F1	75_F2	75_F3	107_F2	94_F2	118_F2	69_F1	101_F1
													GENDER	M	M	M	M	F	F	F	F	M	M	M	F	F	F	F	F	M	M	M	M	F	F	F	F	M	M	M	M	F	F	F	F	M	M	M	M
													GROUP_DESCRIPTION	dB	dB	dB	dB	dB	dB	dB	dB	dB	dB	dB	dB	dB	dB	dB	dB	dB	dB	dB	dB	dB	dB	dB	dB	Control Day 135	Control Day 135	Control Day 135	Control Day 135	Control Day 135	Control Day 135	Control Day 135	Control Day 135	Restricted Day 135	Restricted Day 135	Restricted Day 135	Restricted Day 135
													GROUP_ID2	Ctrl_dB_M	Ctrl_dB_M	Ctrl_dB_M	Ctrl_dB_M	Ctrl_dB_F	Ctrl_dB_F	Ctrl_dB_F	Ctrl_dB_F	Rs_dB_M	Rs_dB_M	Rs_dB_M	Rs_dB_F	Rs_dB_F	Rs_dB_F	Rs_dB_F	Rs_dB_F	OF_dB_M	OF_dB_M	OF_dB_M	OF_dB_M	OF_dB_F	OF_dB_F	OF_dB_F	OF_dB_F	Ctrl_d135_M	Ctrl_d135_M	Ctrl_d135_M	Ctrl_d135_M	Ctrl_d135_F	Ctrl_d135_F	Ctrl_d135_F	Ctrl_d135_F	Rs_d135_M	Rs_d135_M	Rs_d135_M	Rs_d135_M
													GROUP_NUMBER	3	3	3	3	3	3	3	3	6	6	6	6	6	6	6	6	9	9	9	9	9	9	9	9	2	2	2	2	2	2	2	2	5	5	5	5
													TIME	dB	dB	dB	dB	dB	dB	dB	dB	dB	dB	dB	dB	dB	dB	dB	dB	dB	dB	dB	dB	dB	dB	dB	dB	d135	d135	d135	d135	d135	d135	d135	d135	d135	d135	d135	d135
													TREATMENT	Control	Control	Control	Control	Control	Control	Control	Control	Restricted	Restricted	Restricted	Restricted	Restricted	Restricted	Restricted	Restricted	Overfed	Overfed	Overfed	Overfed	Overfed	Overfed	Overfed	Overfed	Control	Control	Control	Control	Control	Control	Control	Control	Restricted	Restricted	Restricted	Restricted
PATHWAY_SORTORDER	BIOCHEMICAL	SUPER_PATHWAY	SUB_PATHWAY	COMP_ID	PLATFORM	CHEMICAL_ID	RI	MASS	CAS	PUBCHEM	CHEMSPIDER	KEGG	Group HMDB_ID	Ctrl_dB	Ctrl_dB	Ctrl_dB	Ctrl_dB	Ctrl_dB	Ctrl_dB	Ctrl_dB	Ctrl_dB	Rs_dB	Rs_dB	Rs_dB	Rs_dB	Rs_dB	Rs_dB	Rs_dB	Rs_dB	OF_dB	OF_dB	OF_dB	OF_dB	OF_dB	OF_dB	OF_dB	OF_dB	Ctrl_d135	Ctrl_d135	Ctrl_d135	Ctrl_d135	Ctrl_d135	Ctrl_d135	Ctrl_d135	Ctrl_d135	Rs_d135	Rs_d135	Rs_d135	Rs_d135
417	(N(1) + N(8))-acetylspermidine	Amino Acid	Polyamine Metabolism	57814	LC/MS Pos Early	100016038	3080	188.176						140102	235067	1836895	1050297	236663	1063379	399682	388587	518841	453817	252662	412689	212363	505048	1533033	675447	601973	570984	802982	599750	451583	561736	345877	511030	693837	650873	589590	381687	467494	764565	898870	517862	570103	588495	718676	542408
1799	1,2-dioleoyl-GPC (18:1/18:1)	Lipid	Phosphatidylcholine (PC)	52457	LC/MS Pos Late	100008905	2346	786.601	4235-95-4	10350317	8525772			269539840	365023104	347741184	327106688	290595104	330546752	362008064	402736480	412484416	341870592	313580384	359393696	338640480	323232480	306609024	296624672	298743648	306153152	366686784	290893952	276400096	262098448	344363520	274932416	259032192	258116176	204957072	262828272	205705232	269775744	206754144	205555952	294951168	235207728	266031280	271008928
1885	1,2-dioleoyl-GPE (18:1/18:1)	Lipid	Phosphatidylethanolamine (PE)	52609	LC/MS Pos Late	100008906	2485	744.554	4004-05-01	9546757	7825707			40086656	53140408	88853688	42841900	44783516	44893172	70190080	72515656	77275704	63313964	59972368	47199408	56911876	45769640	34783096	42931976	36284604	32895808	53728992	34801384	40891740	25676780	41458528	38824136	40065376	34337420	31306614	38438676	29991060	44636412	24602160	32960166	39261712	37480656	37664484	45360684
1937	1,2-dioleoyl-GPS (18:1/18:1)	Lipid	Phosphatidylserine (PS)	19191	LC/MS Pos Late	1533	2800	788.544	6811-55-8	6438639	4943103			14764414	22764820	29015360	20564624	13125167	20562776	29042604	22820456	28884018	22791152	16862316	23377336	21227680	18983628	18635824	17488068	17741420	14867876	25991672	16550039	19553384	16212709	17631476	13844402	21193798	22821290	12064300	20783064	14334468	26487804	15256004	16257555	26288290	21695392	22784196	19879532
1739	1,2-dipalmitoyl-GPC (16:0/16:0)	Lipid	Phosphatidylcholine (PC)	19130	LC/MS Pos Late	100000657	2365	734.569	63-89-8	452110	398235		HMDB00564	13188600	21084040	17006904	16913866	13702860	12918110	16934070	17685532	20787910	15125527	13945026	14728992	17420456	23992292	13076931	14434457	12943666	12408002	16038623	15063028	14806403	11159829	13170622	25262902	33973612	33830868	35540836	48361588	35734468	43214580	41658892	30705468	48778888	30698512	40931060	52943192
1855	1,2-dipalmitoyl-GPE (16:0/16:0)*	Lipid	Phosphatidylethanolamine (PE)	57341	LC/MS Pos Late	100009204	2498	692.522		445468	393103		HMDB08923	47836	110797	112983			53418			77942																112930	89955	104472	192599	130712	121373			155718	78263	122035	209914
2235	1-(1-enyl-oleoyl)-2-oleoyl-GPE (P-18:1/18:1)*	Lipid	Lysoplasmalogen	54691	LC/MS Pos Late	100010839	2534	728.559			24769325		HMDB11441	12490343	13260270	22938844	14684372	11866014	18663464	20341760	18501504	27049360	18161156	14298244	16293327	16849828	17797308	15768607	13468586	15242204	11507952	16272580	12017162	14004237	12322464	14978132	16248935	19677056	19259714	14045957	17934212	15242410	24683276	14383129	15442043	20507256	18671504	19387444	21153230
2232	1-(1-enyl-oleoyl)-GPE (P-18:1)*	Lipid	Lysoplasmalogen	44621	LC/MS Pos Late	100005372	1566	464.314						2271604	1974329	1858823	3397714	2116995	2129660	2567383	2383192	2522986	2176362	1948814	1472783	1880331	2381469	3406135	1496849	1478478	1724129	1801838	2311814	1656039	2885971	1845552	2274195	2248405	2531563	2035331	2330459	2286767	4439273	2902864	2628032	1651811	2609603	2535859	2791588
2210	1-(1-enyl-palmitoyl)-2-arachidonoyl-GPC (P-16:0/20:4)*	Lipid	Plasmalogen	52689	LC/MS Pos Late	100009014	2154	766.575			24767495		HMDB11220	5359969	27659664	9992228	19957744	5897266	19643364	6881943	11627831	19833012	12106890	11107952	12726594	10106772	17996038	29604842	16632662	21342432	23403470	11960490	15025015	5582824	23601448	14581762	11506774	2384279	3140884	2972884	3556390	2447423	3422478	4862998	2832451	6746765	3528165	3795427	5014394
2202	1-(1-enyl-palmitoyl)-2-arachidonoyl-GPE (P-16:0/20:4)*	Lipid	Plasmalogen	52673	LC/MS Pos Late	100009002	2270	724.528			24769238		HMDB11352	23667056	48797696	45105200	41789472	29892344	42374560	34940664	39376772	52511428	36328468	26238756	31933312	32633520	52995492	30860036	32424940	38323196	37372652	35301796	35345088	26730020	30514204	33219782	35539368	24311746	23767504	19019968	32546858	21515470	29139188	26309112	22904450	31413376	26152070	30257124	30695504
2211	1-(1-enyl-palmitoyl)-2-linoleoyl-GPC (P-16:0/18:2)*	Lipid	Plasmalogen	52682	LC/MS Pos Late	100009009	2226	742.575			24767486		HMDB11211	8381401	30248812	13208849	30428248	19982664	32227804	17052428	33043224	46683504	13987408	13819051	45744984	36850064	23014256	22292584	11486012	13256510	16847944	12870355	28539992	7579350	15895222	15786647	13757933	4681401	4984537	2947441	4924153	2330509	5340388	4041937	3487449	10359509	5754860	6846421	6643950
2199	1-(1-enyl-palmitoyl)-2-linoleoyl-GPE (P-16:0/18:2)*	Lipid	Plasmalogen	52677	LC/MS Pos Late	100009069	2351	700.528			24769229		HMDB11343	4261573	5850604	7804393	6411942	6425108	7782195	5857167	7373093	10671640	5800380	4125314	7985082	7809902	6355135	4073531	4947259	4308564	4211462	4911419	6401862	4439558	3770094	4839251	4909886	5479055	4781464	4255888	5374674	4250463	6929107	4375909	5161145	5506039	5394179	5751211	4714958
2204	1-(1-enyl-palmitoyl)-2-oleoyl-GPC (P-16:0/18:1)*	Lipid	Plasmalogen	52478	LC/MS Pos Late	100009007	2443	744.59						98332256	174151664	131790168	132703976	99355136	157523920	124691944	152426752	189700496	137166912	88803368	141212784	150457728	123426936	136468512	122077120	150559104	114504264	171709904	117795272	107888400	128886800	155757936	97926456	67697584	61921616	37031048	68622632	44813312	71707144	50883176	45407120	105514320	69427760	79930992	77831632
2198	1-(1-enyl-palmitoyl)-2-oleoyl-GPE (P-16:0/18:1)*	Lipid	Plasmalogen	52477	LC/MS Pos Late	100009005	2600	702.543			24769228		HMDB11342	55274192	62713128	96190656	57338032	58547896	74590544	72268368	64837672	93458760	62379884	46358804	63739320	65603512	56568384	46805504	53947248	61711348	46164056	70712000	51811284	60076696	44239824	61378328	67507616	76872488	67644224	49517424	75762648	60394500	96499512	55909404	61433592	67227160	72458872	77749120	75982256
2201	1-(1-enyl-palmitoyl)-2-palmitoleoyl-GPC (P-16:0/16:1)*	Lipid	Plasmalogen	52713	LC/MS Pos Late	100009160	2218	716.559			24767482		HMDB11207	17290198	26451034	21653948	18755550	17961416	20628962	17602648	16319730	25254776	17521916	8896525	18243564	19228558	21107588	14379829	17796428	20293502	14580290	29366976	16296397	20013380	16247962	19766346	14823792	12342497	10849166	5105120	11327944	7193380	13761974	10689058	9006338	14626371	11660533	10761156	12116603
2200	1-(1-enyl-palmitoyl)-2-palmitoyl-GPC (P-16:0/16:0)*	Lipid	Plasmalogen	52716	LC/MS Pos Late	100009162	2454	718.575		11146967	9322076		HMDB11206	2891874	7173727	5810255	5663703	3930519	3880844	4686804	5866068	10702161	4538705	3040241	4640548	4469351	12378468	4319019	4182214	3970515	3197080	6072144	4689933	4848645	3904295	4287053	5969224	3965861	4117240	2088399	5166261	2750100	5185449	4462908	3097355	6381587	4394732	5027764	5903031
2229	1-(1-enyl-palmitoyl)-GPC (P-16:0)*	Lipid	Lysoplasmalogen	52474	LC/MS Pos Late	100002875	1547	480.345		10917802	9093054		HMDB10407	1729061	3349800	1584109	3709864	2104054	2847865	1526534	2146807	2107940	1642871	1677172	1974871	1948562	1941449	2487151	2241423	2282510	2742929	2315877	2092855	1227970	2958682	1923270	2031178	765922	983532	1059434	987116	764243	1262521	1184624	1122653	1032256	1191392	1049051	1087372
2230	1-(1-enyl-palmitoyl)-GPE (P-16:0)*	Lipid	Lysoplasmalogen	39270	LC/MS Pos Late	100003000	1558	438.298			10471193			9215576	5942600	6602844	12801476	9068285	8018683	7624938	6509375	7318057	5790430	4191531	5043858	5633415	6017670	3930649	5263155	5013672	6311375	7139971	6234079	6144693	5093853	5527648	7265126	6105555	5428081	4920294	7040207	6741586	8943460	7711352	7539874	3920319	6450937	6577138	6710744
2214	1-(1-enyl-stearoyl)-2-arachidonoyl-GPE (P-18:0/20:4)*	Lipid	Plasmalogen	52475	LC/MS Pos Late	100008999	2511	752.559		9547058	7826008		HMDB05779	3832698	10064110	8507001	8303098	4376423	7543979	5831255	8421512	19324052	5993165	5828338	5516701	5306717	21672264	6499606	5471935	5363909	6203453	6700198	6526146	4135144	4568409	4346092	8615835	5261719	5329530	5016687	7048622	5437896	6527467	8073651	5247530	10452963	6015624	8014963	10894479
2206	1-(1-enyl-stearoyl)-2-oleoyl-GPE (P-18:0/18:1)	Lipid	Plasmalogen	52614	LC/MS Pos Late	100008919	2950	730.575	144371-68-6		24769260		HMDB11375	3500277	4886223	9968250	4821179	3718544	7025057	6740106	8372647	12822492	5579343	4578797	6332857	5016889	6753328	5249147	4322924	4206197	4013470	6178757	4350500	4237116	4537048	4108602	6740989	7340634	7015181	4445726	7382499	6380644	8412289	3979151	6223517	6449868	7107339	7322269	7556540
2234	1-(1-enyl-stearoyl)-GPE (P-18:0)*	Lipid	Lysoplasmalogen	39271	LC/MS Pos Late	100003001	1649	466.329						1108655	1315327	1440492	2026383	1164800	1802942	1108315	1266399	2099267	1074375	932838	864591	1237328	1449458	1477596	1090722	938949	1031820	1149822	1157929	1015025	1174341	1003621	1187732	1270619	1224462	869327	1361210	1162716	1898265	1269774	1144951	978538	1197824	1241861	1310696
3783	1-aminocyclopropanecarboxylic acid	Xenobiotics	Food Component/Plant	38098	LC/MS Pos Early	100002230	2047	102.055	22059-21-8	535	520	C01234		3712698	23856648	10502832	4364282	18422390	11041143	24646724	4780803	16392713	43360152	30385294	29971488	14842605	17150168	2851478	10049014	7356266	10595502	10732425	2486048	12759761	2412685	9845252	10206208	7919659	8186767	24310608	12590933	5522868	6137698	7814760	6796214	22661104	25736732	14384339	43975540
2043	1-arachidonoyl-GPC (20:4n6)*	Lipid	Lysophospholipid	33228	LC/MS Pos Late	100001551	1460	544.34			21403155	C05208	HMDB10395	784361	2773293	900358	1776515	721050	914844	657537	733488	1250776	790216	1699492	887428	840715	660845	1677052	1448951	1440897	898993	745621	1095424	901959	906084	770212	1006203	1657220	1927766	3354978	2309979	2413374	1791368	2339932	2185088	3526676	2607049	2904669	2407676
2083	1-arachidonoyl-GPE (20:4n6)*	Lipid	Lysophospholipid	35186	LC/MS Pos Late	100001571	1470	502.293		42607465	21403171		HMDB11517	1634975	3240115	2452258	1784108	1606198	1664825	1001005	1723991	2420459	1463173	2722894	1648525	910393	874043	1264155	1439691	1401089	930990	726965	1715693	1312616	1038380	1172370	1565445	609788	888222	410462	876659	622246	1033028	825295	687568	1380738	1586304	1259317	1230840
2117	1-arachidonoyl-GPI (20:4)*	Lipid	Lysophospholipid	34214	LC/MS Neg	100001654	5482	619.289					HMDB61690	120774	287967	242761	356265	199761	408149	148723	207009	373161	199609	271707	312694	162679	170980	459102	238602	210967	148259	140029	275206	142139	236944	146984	172189	129828	138697	213016	253056	214975	184352	132120	160229	186729	150106	173347	217735
2257	1-arachidonylglycerol (20:4)	Lipid	Monoacylglycerol	34397	LC/MS Neg	100001433	6250	303.233	35474-99-8	5282281	4445452	C13857	HMDB11549	230354	684050	680262	485396		280703	206608	167026	1354067	509926	693933		126721	554444	669695	359918	147851	301209	575677	582408		544333	146779	295114		615294	386373	318488	386483	290418	495066	581997	1041204	628176	816517	537302
2256	1-dihomo-linolenylglycerol (20:3)	Lipid	Monoacylglycerol	48341	LC/MS Neg	100006121	6400	305.249						171219	490935	415475	1231056	460262	309728	203522	149249	526641	482899	284602	310800	171758	421904	888854	413920	396402	927282	422012	613046	570887	359184	256890	825481	514298	591964	417841	707950	309826	308274	253976	308713	717737	251844	618493	415540
2260	1-docosahexaenoylglycerol (22:6)	Lipid	Monoacylglycerol	35153	LC/MS Neg	100001481	6150	309.222			10477810		HMDB11587	29429	203357	196286	44593	234546	99064	38295		93253	169350	161769	48690	51354	36248	144757	144184		726365	102269	329837	28391	118605	29682	97974		24369	33387		31181		43202	30527	61802	52344	50241	44250
1814	1-linoleoyl-2-linolenoyl-GPC (18:2/18:3)*	Lipid	Phosphatidylcholine (PC)	53176	LC/MS Pos Late	100009343	1939	780.554			24766802		HMDB08141	369025	6379972	385787	1107001	3393082	467801	1629871	4372805	1318573	784006	1428556	3596191	6641209	1607102	1248449		630264	1346297	233928	2534152			1643289	1178687			38317	195508		185105	68244				196687	96349
2026	1-linoleoyl-GPC (18:2)	Lipid	Lysophospholipid	34419	LC/MS Pos Late	100001395	1465	520.34		11988421	10160888	C04100	HMDB10386	3488362	10984898	1898022	6405204	7151609	1542686	4047097	4250851	4934897	1987355	7309147	5868972	7351084	5873083	2429487	2062760	2521289	3460108	2617529	3643517	1266573	1290631	3077649	3745612	1644065	1581537	1659039	1973065	1361294	1708861	1843158	1727183	1887624	2008587	1769785	1416323
2072	1-linoleoyl-GPE (18:2)*	Lipid	Lysophospholipid	36600	LC/MS Pos Late	100001570	1482	478.293		52925130	21403170		HMDB11507	929194	2065141	795842	1099001	1832662	541198	1312635	1147584	1392249	598796	1750091	1386116	1608270	1113038	295394	452112	795786	500777	710569	705162	398220	273666	817466	780501	494026	235324	182164	474448	299275	419089	268412	451173	356429	588263	279481	272482
2252	1-linoleoylglycerol (18:2)	Lipid	Monoacylglycerol	27447	LC/MS Neg	100001040	6477	279.233	2277-28-3	5283469	4446589			243222	1679397	385278	378008	1568477		496076	237062	1316779		1151880	730286	589993	408187	835983		252880	1304308					351130	817718												99714
83	1-methyl-4-imidazoleacetate	Amino Acid	Histidine Metabolism	32350	LC/MS Pos Early	100001208	2064	141.066	2625-49-2	75810	68319	C05828	HMDB02820	2008438	5504524	10515804	5389461	6587880	8746716	9383280	2441130	4932930	6429234	4853920	3423101	1503171	4263888	2303111	3992950	2466848	6080308	4275772	6795240	13610975	7323920	3986215	10965022	6963619	8943587	5482472	5966482	12290586	12544481	14600218	8399426	12135241	13006724	10600314	15464333
418	1-methylguanidine	Amino Acid	Guanidino and Acetamido Metabolism	48114	LC/MS Pos Early	100000715	2149	74.0713	22661-87-6	10111	28576	C02294	HMDB01522	1751110	1045017	1224738	837104	917020	778718	1296550	769749	638779	795356	928253	850061	1054841	920418	1064776	980747	905670	937525	1023735	904794	1384926	1032045	527130	1513229	861532	772500	768036	925381	835376	828226	1819184	1126904	1043599	1812534	835955	993752
82	1-methylhistamine	Amino Acid	Histidine Metabolism	43831	LC/MS Pos Early	100001204	3040	126.103	501-75-7	3614	3488	C05127	HMDB00898	1623916	3260932	2668435	3042746	2734730	2356904	1732795	4605821	7314589	3049149	1280943	2732446	691361	4719200	2199828	1747658	1980375	748362	1742590	667484	1575502	1603057	1478856	1164015	1418094	1813337	811190	1190642	3087616	1338686	1646745	1639441	2843342	1859226	1968599	1301690
66	1-methylhistidine	Amino Acid	Histidine Metabolism	30460	LC/MS Neg	100001051	1227	168.078	332-80-9	92105	83153	C01152	HMDB00001	2663365	9689665	5459240	5955787	9105997	3840279	23238204	5831802	11276934	8969114	3334041	13997799	4356066	4786407	4234319	6062746	7037534	3852175	3560438	3606255	5419536	5837507	9750136	3250659	5731423	6340942	4017566	4731427	7759935	5871457	6254134	3792324	26956482	15219932	7027505	17165296
1729	1-myristoyl-2-arachidonoyl-GPC (14:0/20:4)*	Lipid	Phosphatidylcholine (PC)	53195	LC/MS Pos Late	100009139	1914	754.538			24766559		HMDB07883	3192334	12382685	4811487	5200682	4461529	4422277	4107137	4245482	4416468	5310998	3564556	3462646	5472973	4068528	4085895	6262095	6503603	3645250	3993278	4756570	2790483	2722091	4851676	4267759	3419710	3312329	3038395	5960649	2742916	4414024	3759093	3488759	5857760	4070700	4729865	5470436
1725	1-myristoyl-2-palmitoyl-GPC (14:0/16:0)	Lipid	Phosphatidylcholine (PC)	19258	LC/MS Pos Late	100000672	2147	706.538	69525-80-0	129657	114798		HMDB07869	16891264	21200594	14434588	10372138	11865020	8955924	12791309	10243560	10187979	10038473	10062099	8488160	14132698	17949908	6459919	8797056	10726976	8581995	12094613	12972777	10556952	6167353	13722662	15460064	28095858	27599700	24066182	37951324	26344460	35285220	31197796	25095612	35435068	23969944	30912760	37687324
2244	1-myristoylglycerol (14:0)	Lipid	Monoacylglycerol	35625	LC/MS Neg	100001618	6353.3	227.202	75685-84-6	79050	71382	C01885	HMDB11561	466553	1156925	258741				298905				765267		349410	178421			375277	863598					294129	636897												133894
1889	1-oleoyl-2-arachidonoyl-GPE (18:1/20:4)*	Lipid	Phosphatidylethanolamine (PE)	55041	LC/MS Pos Late	100009219	2200	766.538			24768534		HMDB09069	17653468	36667616	26969188	23090236	19665022	27283714	27905928	34076816	30579684	29565308	31327520	17575876	28169234	20250184	17610800	22967024	19605270	23164236	18034140	21956668	15248796	18592524	21065176	18257300	9691189	8833151	9789794	15035813	11454630	13305053	8415068	11203379	14384766	10294431	13264561	13038874
1982	1-oleoyl-2-arachidonoyl-GPI (18:1/20:4) *	Lipid	Phosphatidylinositol (PI)	54994	LC/MS Pos Late	100010951	2568	902.575					HMDB09844	1023832	3641154	2481542	2548579	1357929	2155471	2676083	3128344	3982459	3426350	1805232	1542797	1910749	2439976	1313051	2204518	1879297	1435457	2638508	1737921	1280795	1112512	1460123	1927569	2328099	1916081	1969489	3608708	1808458	3013688	2472885	2468460	4153979	2005333	4033303	4390843
1892	1-oleoyl-2-docosahexaenoyl-GPE (18:1/22:6)*	Lipid	Phosphatidylethanolamine (PE)	53209	LC/MS Pos Late	100009220	2119	790.538			24768542			1805820	4651038	2809489	1340150	2314267	2861977	3097865	2240198	2873462	3206477	3634073	2259715	3521305	2229678	2114811	2590244	1638167	2430931	1698656	1842600	1594726	2255631	2206106	1728059	1107301	1183736	950197	1550672	1621916	1094838	874642	1162854	1391455	1076335	1440700	1945039
1802	1-oleoyl-2-linoleoyl-GPC (18:1/18:2)*	Lipid	Phosphatidylcholine (PC)	52453	LC/MS Pos Late	100008981	2165	784.585						47202648	152620080	59208676	111533808	121502064	70010256	110019568	154948768	166722144	87240288	123539984	207466496	147183600	91354776	111859544	64710888	72708920	103159752	60093456	119146488	42340528	64938860	95899152	86832176	44131380	50437880	48149736	58803456	39236264	50921764	41692764	44247880	66028336	55765924	60572900	50845004
1886	1-oleoyl-2-linoleoyl-GPE (18:1/18:2)*	Lipid	Phosphatidylethanolamine (PE)	52687	LC/MS Pos Late	100009078	2270	742.538		9546753	7825703		HMDB05349	3069895	11175125	7889622	6141018	10745555	4119449	12121747	15498319	15734213	6945268	9035741	16404175	19089216	7749031	5641344	3170757	3192595	4876933	3620055	6211199	2421820		5611824	5609741	3178192	2475566	2951484	3188675	2111216	3530801	1812157	2630743	3246511	3180780	2866894	3332464
2023	1-oleoyl-GPC (18:1)	Lipid	Lysophospholipid	48258	LC/MS Pos Late	100001272	1540	522.355	19420-56-5	16081932	17240641		HMDB02815	42924292	64794680	49087968	69003448	52546496	42941196	37205664	44836256	36779608	32846310	64472280	32902512	41631636	47860348	31447164	45061304	36263752	45013812	41992368	43557100	36083800	29173574	35914680	39423320	36856920	35887452	33595040	41486032	41303984	42429420	34433020	42095284	40734328	41679856	40657624	34441452
2070	1-oleoyl-GPE (18:1)	Lipid	Lysophospholipid	35628	LC/MS Pos Late	100001569	1554	480.308	89576-29-4	9547071	7826021		HMDB11506	13292554	12189991	11922020	12881245	11873954	8372088	12708589	10863134	10310105	10804683	14429499	8684708	10610908	9441732	6017811	8880894	8689738	8471247	11443769	8064900	9048414	5953552	8724906	9925562	8168608	5874075	6213294	8122246	8414318	8895470	6572214	9569771	5378169	8206783	6920022	7620145
2103	1-oleoyl-GPG (18:1)*	Lipid	Lysophospholipid	45968	LC/MS Neg	100005716	5610	509.288			34999689			1078947	1584568	2205077	1335968	1475427	3886155	923864	814279	2102835	1217273	1469688	1477305	1014185	900479	3664711	2070722	1440393	1331122	1752661	1214636	1054996	2370420	1019727	1032069	499208	422106	552908	552441	393276	506467	350141	491636	341388	451579	390076	376165
2111	1-oleoyl-GPI (18:1)*	Lipid	Lysophospholipid	36602	LC/MS Neg	100001777	5599	597.305						840500	934409	2053280	1576697	1164985	3410692	680365	718667	1011754	642387	1459123	715559	818107	537234	2180411	1376387	999065	625213	626143	1506959	579362	1283034	815635	549422	744621	545940	585002	667090	714824	760035	387831	826036	437578	427256	398483	526270
2094	1-oleoyl-GPS (18:1)	Lipid	Lysophospholipid	19260	LC/MS Neg	100000630	5607	522.284	326589-90-6	9547099	7826049		HMDB61694	901174	1324362	1053477	1143387	888630	749162	768718	647363	2239498	1372694	982510	1334078	674101	1032365	2821955	1044593	1096249	392946	834980	986479	816574	1308329	649752	724577	1127368	1015072	845573	1380186	983807	1478816	638722	990797	1471295	1128953	850271	1184982
2251	1-oleoylglycerol (18:1)	Lipid	Monoacylglycerol	21184	LC/MS Neg	100000924	6650	281.249	111-03-5	5283468	4446588		HMDB11567	10798767	21403364	10492841	8157483	27145876	7130861	6741984	3043738	6478873	12619679	28092974	4597386	6944983	4911384	16835032	9564746	4682520	29805282	16448927	16144143	7295978	7061463	5496046	17752344	2808783	2672713	3369507	4836877	1774926	1279581	1584769	2465176	3851570	3768005	5262968	3612703
1768	1-palmitoleoyl-2-linolenoyl-GPC (16:1/18:3)*	Lipid	Phosphatidylcholine (PC)	53180	LC/MS Pos Late	100009345	1850	754.538			24766677		HMDB08008	1523305	6910442	2347751	2908031	5592409	1984392	3675470	4066034	2152074	2612968	1998625	3322737	5648896	3099675	1477437	1661966	1844008	2551043	1276122	3991690	1015962	972421	3067673	2572028	543596	869914	601442	1198984	439535	1294081	687187	1005469	1488166	909047	1131729	849785
1867	1-palmitoleoyl-2-oleoyl-GPE (16:1/18:1)*	Lipid	Phosphatidylethanolamine (PE)	52469	LC/MS Pos Late	100008995	2250	716.522			24768446			9532004	7968906	16081998	5757043	9662254	6896748	10959867	6867542	9572326	9181564	5621850	6959656	8438187	5491686	2970389	6814922	5410998	5056268	10024296	5206171	9046555	3722303	6322222	5556260	10257436	7081308	5884865	8058985	7581579	10252313	5742406	8267785	6556901	7344175	6188117	7512168
2015	1-palmitoleoyl-GPC (16:1)*	Lipid	Lysophospholipid	33230	LC/MS Pos Late	100001511	1450	494.324		24779461	21403152		HMDB10383	3373683	3556536	3335945	3605266	3640217	2431364	2366456	1701731	1892407	2348982	2057691	2267416	1696622	1945340	1527525	3655282	2500213	2064013	3233714	2312128	3555263	1743191	2100443	2181650	4204964	3875816	3343819	4359137	3937737	4704584	3952444	3897724	3839518	4459002	3835950	3639727
2248	1-palmitoleoylglycerol (16:1)*	Lipid	Monoacylglycerol	52431	LC/MS Neg	100008952	6094	253.217					HMDB11565	658615	714530	816453	275613	718913	334896	459873	141330	485574		974098		352878	296584	534363	325927	258201	1049656	1085607	1021246		336337	330825	413101		330297	302482		259102	239043	411330			737103	674361	448485
1756	1-palmitoyl-2-arachidonoyl-GPC (16:0/20:4n6)	Lipid	Phosphatidylcholine (PC)	52462	LC/MS Pos Late	100008914	2091	782.569	35418-58-7	10747814	8923140		HMDB07982	54517904	161886976	124981976	112943328	78775824	98254536	94851720	105495760	133361752	116101120	97572808	80280112	88130352	80787728	123907336	118100752	135611280	104579136	90394944	90226776	70925376	80174032	101028384	97713416	69435944	66236040	47029228	92828264	55156004	83967496	74218480	66347064	104052328	76620608	60568336	89713880
1863	1-palmitoyl-2-arachidonoyl-GPE (16:0/20:4)*	Lipid	Phosphatidylethanolamine (PE)	52464	LC/MS Pos Late	100008990	2198	740.522		9546800	7825750		HMDB05323	2660369	8095742	5405595	3677185	3651908	5540161	3415240	4524826	4905901	4215335	5125978	3122629	6153497	3672146	3327925	3744256	3088550	2930974	3044345	3119976	2384971	1797423	2552753	3596116	2676605	3322664	2544544	3394879	3243379	4160116	3253831	2982585	3946945	3548521	3174058	3502487
1752	1-palmitoyl-2-dihomo-linolenoyl-GPC (16:0/20:3n3 or 6)*	Lipid	Phosphatidylcholine (PC)	52454	LC/MS Pos Late	100008985	2199	784.585						38972568	56009668	60695920	48083068	44357656	46438292	55277576	51896864	45448148	51460604	27597264	29441250	54188804	32416654	36401056	48016168	52916704	43994124	61665212	37330420	46966252	34282932	57491620	35900488	36357328	33075348	16490684	40085728	21359560	40326096	28042548	25139028	38755704	32046882	37125772	34819852
1762	1-palmitoyl-2-docosahexaenoyl-GPC (16:0/22:6)	Lipid	Phosphatidylcholine (PC)	52610	LC/MS Pos Late	100008915	2023	806.569	59403-54-2	6441886	4946007		HMDB07991	10788920	34626760	25207620	11990955	13379402	17727496	20336650	15183267	23890776	20189790	20201948	15537346	19240544	15280779	15059789	21338320	17903416	14357355	10984979	12978009	11757183	13336481	12680057	15605171	11043370	12835386	6875827	17626552	12346035	15623553	11977683	8651789	14900868	11713644	12898023	16689802
1865	1-palmitoyl-2-docosahexaenoyl-GPE (16:0/22:6)*	Lipid	Phosphatidylethanolamine (PE)	52465	LC/MS Pos Late	100008991	2119	764.522		9546799	7825749		HMDB05324	834047	2123897	1082421	514745	1008204	950234	783544	782241	864983	911832	1380936	656387	1160030	1270204	826051	903251	280963	716062	458990	281618	465190	412529	789143	991507	787785	820151	609224	903710	1106580	833182	987058	757387	760083	730799	860796	1455635
1746	1-palmitoyl-2-linoleoyl-GPC (16:0/18:2)	Lipid	Phosphatidylcholine (PC)	42446	LC/MS Pos Late	1537	2160	758.569	40811-94-7	5287971	4450224		HMDB07973	307549888	354570048	377820224	289795872	381229760	313008000	378657632	322063872	365548608	324583008	271847168	367018144	357321664	274084480	220970960	296595584	303335360	296276480	353173952	303599488	310226752	205105760	306202624	288688672	306485792	285691552	207202880	305395840	235008768	317007904	247373728	266570176	278996832	275628256	272193792	276524032
1743	1-palmitoyl-2-oleoyl-GPC (16:0/18:1)	Lipid	Phosphatidylcholine (PC)	52461	LC/MS Pos Late	1539	2358	760.585	26853-31-6;26853-31-6	6436017	4940699		HMDB07972	549956160	554995520	750842048	546037888	549736512	676585472	615985472	577122688	608612672	544613312	466335168	482781088	603570560	563201984	403072672	543498944	536480256	467038336	632554816	519860608	556726720	382337120	548729216	522077824	640183360	591342144	480314784	654982336	527015040	694112448	510537888	535767552	578899328	539233920	576077696	609979840
1859	1-palmitoyl-2-oleoyl-GPE (16:0/18:1)	Lipid	Phosphatidylethanolamine (PE)	19263	LC/MS Pos Late	1526	2509	718.538	26662-94-2	5283496	4446615		HMDB05320	8007815	11256362	16341315	6905212	8700428	8578040	9825969	8912273	11247020	8362577	7507415	6468198	9621439	10321710	4116271	6921604	5999777	5401667	10010389	6465904	6909882	3650130	6300209	8717206	11986942	10918887	9723959	13897885	10719171	14999662	9429128	10744661	11008121	9685132	11539534	14851406
1944	1-palmitoyl-2-oleoyl-GPG (16:0/18:1)	Lipid	Phosphatidylglycerol (PG)	52448	LC/MS Pos Late	100000641	3206	766.559		5283509	4446626			3135843	4736316	6543511	2291338	2730490	3672530	4333635	2683629	4025692	3366207	2505611	2971763	3310615	1517257	2061430	2411222	2591009	2445425	4556893	2210507	2973303	2130753	2983510	2340978	2158645	1957388	1011318	2069171	1502407	2430678	1450010	1852418	1521575	1770144	1494131	1573145
1740	1-palmitoyl-2-palmitoleoyl-GPC (16:0/16:1)*	Lipid	Phosphatidylcholine (PC)	52470	LC/MS Pos Late	100008984	2160	732.554					HMDB07969	201306048	147413312	229145856	127949648	156248064	193511488	156540096	109118864	127198032	155007760	96628208	102618848	135664032	143889408	82966096	163848336	150903184	116624808	195289632	148126848	201443072	113048352	140194368	142419360	249113536	215437280	160249024	242328992	198081456	264125520	202355216	218420384	190672688	205441376	198348496	215540704
1741	1-palmitoyl-2-stearoyl-GPC (16:0/18:0)	Lipid	Phosphatidylcholine (PC)	52616	LC/MS Pos Late	100008921	2653	762.601	59403-51-9		24766643		HMDB07970	3988611	7868055	6555313	5308098	4259335	5465972	6489834	8661879	9840996	5950560	5062214	5512702	7548439	10335548	5357797	4461295	4185170	4911655	5074384	4996803	4554878	3836828	4488576	7435374	7174863	7117612	7863465	10772257	7233817	9592748	7759737	6590843	12352942	7087174	10973377	13346691
2013	1-palmitoyl-GPC (16:0)	Lipid	Lysophospholipid	33955	LC/MS Pos Late	100001263	1525	496.34	17364-16-8	86554	78064		HMDB10382	50820380	55001976	37031420	57931128	58753536	32391840	37905428	34932176	29107296	27389056	45436164	26295312	40542124	43868352	20563560	40369160	37024680	39492416	40391236	37349808	38158516	19368932	36218424	49845184	57697000	61375776	60342368	68288176	60740336	75132512	58708020	70830800	58203780	67715648	69249560	58146048
2061	1-palmitoyl-GPE (16:0)	Lipid	Lysophospholipid	35631	LC/MS Pos Late	100001567	1544	454.293	53862-35-4	9547069	7826019		HMDB11503	2050153	1986546	1636651	1808164	2215982	1206891	1625047	1251527	1488099	1318956	1502053	1132358	1467604	1746510	1044203	1256395	898907	886412	1849998	885407	1009407	717056	1062052	1405169	1750171	1692144	1700581	1693513	1906522	3224232	1946785	2803612	1028582	1491749	1522869	1630562
2099	1-palmitoyl-GPG (16:0)*	Lipid	Lysophospholipid	45970	LC/MS Neg	100005717	5570	483.273		3300276	2548639			596963	701897	598039	576597	790444	846690	366425	375055	480584	386394	510774	429663	488102	236087	697242	516940	756546	515772	606635	500072	365741	529834	643504	391631	483182	438224	458540	444451	426332	491785	353356	524355	271219	430994	279131	238780
2106	1-palmitoyl-GPI (16:0)	Lipid	Lysophospholipid	35305	LC/MS Neg	100001655	5564	571.289					HMDB61695	171910	175133	264199	193582	147544	421633	101878	102133	125270	97000	324432	114206	159533	137463	306319	214904	162858	72330	129292	178622	128655	129630	172312	92388	348593	234118	244718	272812	229537	405305	184169	345221	154459	150280	163624	178063
2092	1-palmitoyl-GPS (16:0)*	Lipid	Lysophospholipid	46130	LC/MS Neg	100005805	5572	496.268		9547100	7826050			63514	72368			27169						48136	29078		25464	57634					31267		27947	26099	18734	60828	55156	41861	80174	49737	116740	46702	58758	47715	40832	44415	52536
2247	1-palmitoylglycerol (16:0)	Lipid	Monoacylglycerol	21127	LC/MS Neg	100000827	6550	255.233	542-44-9	14900	14201		HMDB31074	3604435	7737292	4121855		11095392		2240922	1259712			1703162	4204116	1887156	2249865	3441326		2307207	9554910	2954946			1710864	2122672	7849422			4462199		1527328	1343764	957710			1485982		2209491
1789	1-stearoyl-2-arachidonoyl-GPC (18:0/20:4)	Lipid	Phosphatidylcholine (PC)	42450	LC/MS Pos Late	100001869	2300	810.601	35418-59-8	16219824	17347139		HMDB08048	10174534	57591356	32371750	40375688	15020258	26393554	22004278	37928816	56282364	33120212	29333292	24635988	23179360	48300900	48561220	25052764	25995980	29050614	17960112	22135906	14938859	24714364	19404660	33006654	17976886	20809796	21030584	34511440	19438108	26351672	26093008	18438400	48699600	25151268	38050704	49083980
1880	1-stearoyl-2-arachidonoyl-GPE (18:0/20:4)	Lipid	Phosphatidylethanolamine (PE)	52447	LC/MS Pos Late	100008977	2424	768.554		5289133	4451158		HMDB09003	13334646	30003424	21594836	19492240	13516851	25140640	18187900	26689608	23875544	20613832	19895424	14102285	23744476	22845702	11169130	13267670	15686880	18359762	13983608	19777036	8168618	12296317	15323873	14260275	6281959	5658538	5543401	9622810	7322944	7872814	6074819	6692752	9530391	6020785	8258349	9919698
1977	1-stearoyl-2-arachidonoyl-GPI (18:0/20:4)	Lipid	Phosphatidylinositol (PI)	52449	LC/MS Pos Late	100000616	3000	904.591	383907-33-3		21403055		HMDB09815	3187155	8181275	8577320	6892494	3857284	6734691	5557216	6497494	10802790	6441302	4413657	5756142	5748684	8380261	3635096	4597009	4653237	3041279	5406590	5287397	4178478	3437744	4519964	5170343	4726817	5188153	4356116	7264129	4214914	6771080	4289453	4529227	6938551	4776551	7206728	8018119
1934	1-stearoyl-2-arachidonoyl-GPS (18:0/20:4)	Lipid	Phosphatidylserine (PS)	52235	LC/MS Pos Late	100001872	2565	812.544					HMDB12383	934182	3276753	3954205	2906712	1385805	2956211	2051562	2789660	2932940	3212068	2527161	2199046	1840307	3042373	1550611	1858845	2705711	1470252	1640040	2521597	1643947	2271577	2084189	1277196	1364665	1189491	1191982	1865141	1594944	1924144	1666672	1011814	2533099	1321884	1985668	1893177
1795	1-stearoyl-2-docosahexaenoyl-GPC (18:0/22:6)	Lipid	Phosphatidylcholine (PC)	52611	LC/MS Pos Late	100008916	2197	834.601	59403-52-0				HMDB08057	1431550	5082315	3938205	1505883	1765231	3633716	2535496	2998788	4433126	3618929	3437713	2681741	3437820	3684011	3539463	2984744	2089255	2739999	1312139	2032489	1760055	2958125	1793517	3096168	2095493	2415343	1775506	4022866	2916510	3128578	2845479	1963687	3752139	2577511	3140358	4483443
1778	1-stearoyl-2-oleoyl-GPC (18:0/18:1)	Lipid	Phosphatidylcholine (PC)	52438	LC/MS Pos Late	100008904	2644	788.616	56421-10-4		24766704		HMDB08038	145663104	251547648	328804288	248248960	161142736	324532512	261822800	320629440	355557760	256985088	195123136	241221232	220616608	257678544	205550624	188864880	202939184	191205984	222506128	203816928	171962432	191509552	202836624	235925328	237211888	227938720	176484160	246735728	190754848	278954784	174620240	188803008	274666336	234558704	282733952	280334624
1872	1-stearoyl-2-oleoyl-GPE (18:0/18:1)	Lipid	Phosphatidylethanolamine (PE)	42448	LC/MS Pos Late	100001856	2858	746.569					HMDB08993	6716649	11890431	14576912	7236986	6553953	10194006	10301066	15270496	16758148	10619281	11695729	7761792	11286362	14099096	6529056	6609784	6790018	5895434	8709229	7806028	5244250	4293456	7155258	9664024	6236040	4937899	4893094	7358249	6287628	8617488	5077860	5651727	6606784	5839429	6707882	8955789
1931	1-stearoyl-2-oleoyl-GPS (18:0/18:1)	Lipid	Phosphatidylserine (PS)	19265	LC/MS Pos Late	100000639	3000	790.559		9547087	7826037		HMDB10163	24295552	40326324	57286188	38740456	22434280	42570568	42106180	41574808	58428232	40562760	32006736	36126112	35402760	60893988	36902748	33037324	29764826	24190860	36621396	29338964	25232220	28523992	29155476	36980708	35074544	36405752	25755650	40367336	28826030	46487024	35585096	30097426	42648928	34705244	45315752	44137184
2021	1-stearoyl-GPC (18:0)	Lipid	Lysophospholipid	33961	LC/MS Pos Late	100001271	1606	524.371	19420-57-6	497299	435389		HMDB10384	10928375	19528694	13603721	22247396	16329669	13437240	13302362	15794526	9073775	8080299	15306730	9727335	21666072	16400845	9062208	11586447	8105859	14598332	9060874	12678311	11711220	8730374	10539331	18426044	17934708	18263124	21633100	22596738	23513458	20320358	19804200	22200550	20947740	22265062	28245114	21192510
2068	1-stearoyl-GPE (18:0)	Lipid	Lysophospholipid	42398	LC/MS Pos Late	100001461	1626	482.324	69747-55-3	9547068	7826018		HMDB11130	5463280	5257225	5038576	6103064	5151711	5343199	5230898	5634589	4947237	4126481	3760865	2639452	4599614	4725259	2341004	3290299	3352214	3517182	5143385	4258438	3188439	3048714	3725767	4535878	2703141	2070822	1983159	2922889	2638742	3423354	2578885	3265951	2095451	2558993	2578421	2873708
2101	1-stearoyl-GPG (18:0)	Lipid	Lysophospholipid	34437	LC/MS Neg	100001462	5816	511.304			21403138			90520	169643	202333	230950	172929	403896	97062	108966	164643	156138	166805	147719	190834	146789	393555	167550	142781	161691	171659	161174	141817	230334	113961	144482	78655	102303	90784	71237	67888	72542	76209	90192	44071		59194	45770
2109	1-stearoyl-GPI (18:0)	Lipid	Lysophospholipid	19324	LC/MS Neg	100000656	5794	599.32	796963-93-4		21403067		HMDB61696	674190	830149	976294	1137159	812345	2592372	585493	580639	874750	466716	1401149	596433	953245	1122871	1305255	920301	734872	421673	701708	893440	496310	581767	617290	739120	1211500	1015923	968551	1057467	945239	1447587	940310	1531827	715803	526528	906281	920434
2093	1-stearoyl-GPS (18:0)*	Lipid	Lysophospholipid	45966	LC/MS Neg	100004327	5800	524.299		9547101	7826051			712891	855134	758448	1467973	845928	1122109	668192	556895	769213	616847	597994	793674	684325	1304834	971903	768467	755308	514042	787983	786343	443975	660105	663291	849904	1340666	1140861	941415	1311576	1137083	1558179	907341	1252505	1143117	838061	1173190	1250011
1167	10-heptadecenoate (17:1n7)	Lipid	Long Chain Fatty Acid	33971	LC/MS Neg	100001278	5555	267.233	29743-97-3	5312435	4471860		HMDB60038	1577386	2159745	1836747	1535744	2870671	966652	1102361	949420	1577113	1715367	3647728	890951	978327	2140059	2476602	1002663	934565	2713577	2223653	1923881	1613633	927838	1148035	1253026	1066063	1041996	1239057	1463612	859438	1102133	1074312	1274789	1516757	1312379	1405692	1462101
1179	10-nonadecenoate (19:1n9)	Lipid	Long Chain Fatty Acid	33972	LC/MS Neg	100001277	5780	295.264	73033-09-7	5312513	4471938		HMDB13622	1028324	1364495	1787537	810161	2174706	751627	745416	699894	944511	1562082	2443256	357265	579263	1630264	2119645	1044631	646204	2330420	1333748	1678471	1147570	701472	806322	1464267	649613	772354	1024661	775150	558478	692768	797130	974530	761145	420277	1005073	986361
1275	15-methylpalmitate (i17:0)	Lipid	Fatty Acid, Branched	38768	LC/MS Neg	100002945	5695	269.249		17903417				2759947	5483446	3399833	2977320	7372692	2439583	2543341	2367225	2081455	3160308	10583984	1845430	2846453	4290274	4669981	2733159	2307817	7058671	3765221	6546915	2908608	1916788	2442197	4128872	1878639	1629920	1938121	2697717	1503511	1633446	1564586	2474110	1884432	1211972	1902561	1996439
1278	17-methylstearate (i19:0)	Lipid	Fatty Acid, Branched	38296	LC/MS Neg	100002356	5993	297.28	2724-59-6	3083779	2340933		HMDB37397	619948	1983515	2440980	757413	1071851	1017645	581958	434125	628137	555748	2231698	327071	824562	1309817	2785347	755635	626880	1837243	1226427	1917639	1529159	620637	620921	1237710	264298	355199	269903	387742	414947	324974	292174	419735	351409	284921	577115	479934
3365	2'-deoxyadenosine 5'-monophosphate	Nucleotide	Purine Metabolism, Adenine containing	46333	LC/MS Neg	100000485	1315	330.061	653-63-4	12599	601	C00360	HMDB00905			59455	51529		14906	21414	24872	15684					13674								13236	42776			68494	17088		74509	71193			31178		79367	52365
3453	2'-deoxycytidine	Nucleotide	Pyrimidine Metabolism, Cytidine containing	15949	LC/MS Pos Early	100000125	2193	228.098	951-77-9	13711	13117	C00881	HMDB00014	4551971	2922104	6565958	4426634	3141698	8803583	2953212	4140315	3373473	6017159	3637573	2234686	3599199	4365363	3163634	5498322	4557776	4543998	3131031	7989695	4153781	5270591	3936876	3548907	4507122	4245078	6220415	5084806	4323672	4762291	3709606	4492415	4178497	3476906	4414842	4826795
3396	2'-deoxyguanosine	Nucleotide	Purine Metabolism, Guanine containing	1411	LC/MS Neg	348	1751	266.089	961-07-9	187790	163230	C00330	HMDB00085	30493		51601	37170		36791		26903	10475	14819	14639					60316	17271	27566		48032	48922	17870				23131		26753	46330	16153	19012		23352	15084	29354	17889
3329	2'-deoxyinosine	Nucleotide	Purine Metabolism, (Hypo)Xanthine/Inosine containing	15076	LC/MS Neg	100000135	1688	251.079	890-38-0	65058	58569	C05512	HMDB00071	142006	54535	410495	195044	70379	337814	58617	170582	111498	125344	67188	25428	36290	64294	66191	421359	76093	133188	100969	228961	428888	130432	88347	91539	100341	127362	126632	80141	199742	113618	91308	113254	90229	87819	135435	97159
3429	2'-deoxyuridine	Nucleotide	Pyrimidine Metabolism, Uracil containing	52602	LC/MS Neg	536	1586	227.067	951-78-0	13712	13118	C00526	HMDB00012	831847	519154	1089466	525570	481146	1693949	383938	548242	790488	885994	370610	322013	535949	318260	383275	637104	678163	353822	349042	1231947	695970	498338	628848	265949	490269	754980	437154	479114	689159	776279	893759	549908	537231	217947	538851	351776
3454	2'-O-methylcytidine	Nucleotide	Pyrimidine Metabolism, Cytidine containing	57554	LC/MS Pos Early	100010895	2411	258.108	2140-72-9	150971	133067			261323	264516	285138	380123	349369	337121	208727	320376	303841	355349	282450	216294	406538	357488	287242	217322	236578	368316	422727	417807	263677	247576	325490	282583	391248	307483	488244	417990	388922	388317	458680	315895	431224	242388	412770	484303
3417	2'-O-methyluridine	Nucleotide	Pyrimidine Metabolism, Uracil containing	57655	LC/MS Neg	100010896	1831	257.078	2140-76-3	102212	92343			36746	26211		40308		69093				14159		12672	34688		26085		16269	29666	31371	48629		21997	18903			30713	29723	10870	27344	30570	22517	23047	16857	19978	22146	25147
3814	2,3-dihydroxyisovalerate	Xenobiotics	Food Component/Plant	38276	LC/MS Polar	100002417	1050	133.051	1756-18-9	677	657	C04039	HMDB12141				110079			88784	41529	134289	51520		137475			109673					64509					66618	110916	88369	102668	108521	115256	140213	49161		117150	65787	169456
102	2-aminoadipate	Amino Acid	Lysine Metabolism	6146	LC/MS Pos Early	381	1912	162.076	542-32-5;1118-90-7	469	456	C00956	HMDB00510	44466248	74733288	36501424	12705491	60297104	45374184	28412850	13177051	6171984	124117840	123775752	21318844	64270888	44667336	10760443	40188908	24464896	21108448	27616214	66854724	7431289	47037092	23709288	14042736	5738488	3044027	4299863	5959005	5153844	2965904	3152209	4229592	5669053	11245621	7162163	2980460
432	2-aminobutyrate	Amino Acid	Glutathione Metabolism	42374	LC/MS Pos Early	1128	2059	104.071	1492-24-6	439691	388757	C02261	HMDB00650	6971673	12574712	4693716	8186361	10079859	4972986	11284169	8051651	8681062	7273864	5886487	12495760	3909914	6179476	5171095	6031809	9722589	6696255	4907222	2756370	4217365	4482435	14210877	3958889	8367467	5873765	4873634	9811755	23344728	4703027	5033559	7026249	21501768	14377007	16681536	15714852
1356	2-aminoheptanoate	Lipid	Fatty Acid, Amino	43761	LC/MS Pos Early	100004542	3160	146.118	1115-90-8	227939	198338			1328182	500538	635785	150519	648858	417279	871918	195235	207716	619718	341393	402598	312521	1428218	302103	633924	680504	335793	727555	296729	686918		729130	588083	874235	1170950	1488439	808403	1309353	832203	862243	847369	883860	919053	413439	1015397
312	2-hydroxy-3-methylvalerate	Amino Acid	Leucine, Isoleucine and Valine Metabolism	36746	LC/MS Neg	100001541	1800	131.071	488-15-3	164623	144317		HMDB00317	193500	270296	865172	165104	189021	545451	184011	118093	296301	343615	336130	266368	190699	191138	468333	174158	131331	179786	161679	160401	130079	322349	201422	204023	97683	81646	108405	133509	62164	121431	133087	96152	116161	79194	132319	85354
1296	2-hydroxyadipate	Lipid	Fatty Acid, Dicarboxylate	31934	LC/MS Polar	100001153	3000	161.046	18294-85-4	193530	167943	C02360	HMDB00321	1917669	3596235	6519350	3166723	2745048	13086059	904245	1534611	2320201	5972028	6469249	1805475	2489300	2277761	10656400	3181336	3035570	1564110	5044093	5703587	1194225	5592107	3711680	1634631	783656	620570	1214108	624120	1032801	809860	1059448	938963	1091462	1251224	2282097	896502
434	2-hydroxybutyrate/2-hydroxyisobutyrate	Amino Acid	Glutathione Metabolism	52281	LC/MS Polar	100008928	1258	103.04						6268275	12808963	46931340	12776469	9992447	11467799	4861723	10149977	20309298	10341161	16352230	7320378	6566439	8299485	71994664	9330403	13528225	18321564	13596575	15038237	6753877	17517168	13006776	10481836	6163979	4992855	11037151	5513163	5531524	6121329	5956282	6182250	7750197	4879409	9651618	5498695
1482	2-hydroxydecanoate	Lipid	Fatty Acid, Monohydroxy	42489	LC/MS Neg	100004089	4840	187.134	5393-81-7	21488	20195			96487	192218	134934	190070	119713	72228	121591	123833	134673		70854		165139	136953	105670	112284	116923	184275	85532	58053	163734	51719	157060	114643		107625	63131	98969	58824	84078	71191				109151	65744
1292	2-hydroxyglutarate	Lipid	Fatty Acid, Dicarboxylate	37253	LC/MS Polar	100002070	3352.8	147.03	40951-21-1	43	42	C02630	HMDB00606	116290080	104363552	368168768	111962664	157452576	218141488	87873344	79974416	327887808	206257120	73299296	144998352	129204328	73096144	268340000	263243616	235732816	105712848	255303216	215030416	71355544	265972544	423756512	115027368	42856896	57268924	78453648	42952776	50570336	61486720	60505244	65256792	35894260	57333840	43528208	40065320
1480	2-hydroxyheptanoate*	Lipid	Fatty Acid, Monohydroxy	61827	LC/MS Polar	100019960	925	145.087		2750949	2032206			406178	202293	423865	156660	191475	197964	209579	170803	451701	148199	204478	266274	249336	210767	319921	202548	285550	203477	268665	143230	130395	148968	297129	311268		149172	124039		161523	175405	192942	187013		112299	105601	203896
3614	2-hydroxyhippurate (salicylurate)	Xenobiotics	Benzoate Metabolism	18281	LC/MS Neg	1869	2184	194.046	487-54-7	10253	9835	C07588	HMDB00840	31976	20940	54224				36748		89610	72508		51982				29190	34029		36593		126139		56970			26560	35258	46278	49252	52166	87158	26242	16808	20522	20787	90296
1487	2-hydroxypalmitate	Lipid	Fatty Acid, Monohydroxy	35675	LC/MS Neg	100001579	5511.2	271.228	764-67-0	92836	83805		HMDB31057	997879	3235032	2075632	1000932	685340	1503443	1047839	1647172	2497644	987776	814945	697081	3634252	1954670	481401	781762	1377198	882945	1159767	1203951	982675	627394	1217259	1717695	508238	515591	950541	963701	819511	659185	1113760	811288	908734	596184	986170	1063317
1489	2-hydroxystearate	Lipid	Fatty Acid, Monohydroxy	17945	LC/MS Neg	1239	5695	299.259	629-22-1	69417	62625	C03045		237617	593819	649108	231828	379765	312907	287549	291748	481275	260928	285851	193156	349888	427597	706831	207069	256777	319808	339743	472382	242025	430349	248091	423113	226814	225920	204782	326085	218082	280947	203100	245440	280839	151190	285890	242012
294	2-methylbutyrylcarnitine (C5)	Amino Acid	Leucine, Isoleucine and Valine Metabolism	45095	LC/MS Pos Early	100001509	3050	246.17	31023-25-3	6426901	4932320		HMDB00378	12281114	45385416	16833960	66702524	7593532	57827520	9350710	38441136	10400273	141985392	48581944	14002741	7952685	25085196	47189536	23392002	334966848	24049114	76610432	8562360	1812433	47981676	52412916	21455844	2208233	2877913	7284346	5606962	10661051	3828203	2769159	3785778	3247349	2199127	7746250	5412781
1126	2-methylcitrate/homocitrate	Energy	TCA Cycle	52282	LC/MS Neg	100008929	575	205.035						390880	702248	476454	891985	460392	502258	339663	566793	334519	1102755	1066826	343081	402984	470172	450721	505245	567502	527173	436499	633473	354294	441677	429184	485070	303717	308520	328436	369650	544117	292212	363816	345751	308145	341439	456694	316595
1134	2-methylmalonylcarnitine (C4-DC)	Lipid	Fatty Acid Synthesis	35482	LC/MS Pos Early	100001596	2440	262.129	149181-64-6	53481628	21403178		HMDB13133	4371423	2486384	4623999	5598261	3670841	4587437	4794228	5107120	2777832	4148805	4249796	4273479	4037536	5059535	3602344	4628449	4157798	3880131	3782167	4270924	3164474	4642579	4387721	3931146	2779210	2645509	3536671	5225915	3002315	3615449	3327311	2889716	2915810	4510746	3517171	2872169
2265	2-oleoylglycerol (18:1)	Lipid	Monoacylglycerol	21232	LC/MS Neg	100000943	6500	281.249	3443-84-3	5319879	4478086		HMDB11537	1558405	3182112	1305896	1937027	7726027	1583604	1141426	510474	1092706	2286873	329790		1189822	1110533	757468	1441713	768563	6617254	1787739		1370141	1085891	671684	4853341			1266458	1261700	371579		255353			483665		815176
364	2-oxoarginine*	Amino Acid	Urea cycle; Arginine and Proline Metabolism	55072	LC/MS Pos Early	100002784	1760	174.087	3715-10-04	558	542	C03771	HMDB04225	2003890	2356188	2598912	4802184	2231141	3634403	2836173	2751038	2164986	2812310	2407231	1991281	2152939	2209018	2095272	2935668	2677133	1989322	2242649	2547055	1827610	2669405	2157479	2179478	2394883	1839409	1514818	1900541	1428032	1218605	1582992	1574005	1378405	1397426	1641547	1772377
2016	2-palmitoleoyl-GPC (16:1)*	Lipid	Lysophospholipid	47118	LC/MS Neg	100001561	5720	568.326			21403164		HMDB10383	28839	40150	29178	25923	47261		32250					17390				36816	37977		31109	39363					52850	31714	44998	60774	34115	55473	33318	56074	65359	52955	41538	51400
2014	2-palmitoyl-GPC (16:0)*	Lipid	Lysophospholipid	35253	LC/MS Neg	100001562	6215	570.341		15061532	21403165		HMDB61702	425063	495456	284351	554772	446905	297343	305705	258208	294331	235897	386192	240327	388159	395258	200094	359148	331274	304081	323463	342171	351028	181541	282001	458340	538691	530482	502721	676864	494975	617412	414186	626817	667806	517801	598898	598730
925	2-phosphoglycerate	Carbohydrate	Glycolysis, Gluconeogenesis, and Pyruvate Metabolism	35629	LC/MS Polar	100000093	4346	184.986	70195-25-4	59	13766841	C00631	HMDB03391	230563	756762	943555	987631	722035	508625	1022917	1392355	466463	235138	295268	1551065		439647	693063	710133	530938	480143	728376	485573	623033	640439	511026	897332	333159	303097	279557	542981	294377	213396	305107	311734	245396	288743	230098	246363
2069	2-stearoyl-GPE (18:0)*	Lipid	Lysophospholipid	41220	LC/MS Neg	100003901	6350	480.31			24769218		HMDB11129	225746	243470	384626	307315	303623	380719	333932	296537	471301	366533	298043	191159	287892	346127	126826	243649	214864	209438	221628	380045	103394	292256	221505	342250	169892	167771	94569	118900	98952	221270	116966	244349	141688	199625	193923	212062
144	3-(4-hydroxyphenyl)lactate	Amino Acid	Tyrosine Metabolism	32197	LC/MS Neg	240	1379	181.051	6482-98-0	9378	9010	C03672	HMDB00755	9332518	12643017	36763416	4461753	8577333	12733190	8368589	3096312	4963144	13895332	18199284	3875817	6213275	9961968	8642041	7053870	14493458	8263732	9935498	5117708	4710231	8549741	13159200	7991076	3544001	3443719	3248165	5892688	4786988	4392605	3812831	3853451	3167264	2732433	3591615	3333559
3467	3-aminoisobutyrate	Nucleotide	Pyrimidine Metabolism, Thymine containing	1566	LC/MS Pos Early	1114	2190	104.071	10569-72-9;214139-20-5	64956	58481	C05145	HMDB03911	906044	2087914	4085450	1948842	2125666	3307394	3020832	1008490		1209177	1406713	1362697	2066897	2521579	1285521	1184488	1199670	2009083	1525174	2017698	914589	1378838	1370841	4911505	6917605	11086394	4967084	10056451	9761242	16484052	10896876	8578111	7228540	4821319	9808411	12757779
299	3-hydroxy-2-ethylpropionate	Amino Acid	Leucine, Isoleucine and Valine Metabolism	32397	LC/MS Polar	100001170	1443.3	117.056	4374-62-3	188979	164207		HMDB00396	1068482	2258965	1375451	1364011	1347216	1223487	997469	1209588	726544	2452149	2707438	653120	920192	2190866	1191408	877614	2738667	1231010	1560766	952696	434035	719526	2232880	1188003	694430	641298	1052173	824261	838993	601010	491104	582967	686164	521026	970225	703314
2489	3-hydroxy-3-methylglutarate	Lipid	Mevalonate Metabolism	531	LC/MS Polar	112	2850	161.046	503-49-1	1662	4573695	C03761	HMDB00355	6698523	13520080	12425097	14739423	11865545	13328660	7480915	11197873	11204376	12932960	11218179	9606259	10927241	20095100	15278613	11361683	10073340	9867324	12766988	11079959	11327264	11539897	7584102	10513863	17938416	21767646	23823810	20795848	17027068	26597838	24676986	19046102	15437521	22849076	24250208	19769724
1297	3-hydroxyadipate*	Lipid	Fatty Acid, Dicarboxylate	62069	LC/MS Polar	100004396	3131	161.046		151913	133894		HMDB00345	278442	878712	359864	769388	568897	825307	297578	462276	497602	489833	953595	363975	807205	802211	690196	620974	747489	606251	584429	450012	471127	534791	393480	907594	413396	492957	475967		504209		335162	581900	331866	640917	612776	341682
1463	3-hydroxybutyrate (BHBA)	Lipid	Ketone Bodies	542	LC/MS Polar	254	1444	103.04	625-72-9	441	428	C01089	HMDB00357	2303781	7276795	3301343	10661459	6500475	5528273	2185796	15237322	1136026	7514166	19247090	1494962	5892971	15928816	5645419	5091266	8943963	13462679	7168993	12561939	4620571	4081638	8648362	5262968	1619593	1215707	2863929	2205669	3331945	1475991	1506543	1867212	3811841	2209862	10767572	1606786
1403	3-hydroxybutyrylcarnitine (1)	Lipid	Fatty Acid Metabolism(Acyl Carnitine)	43264	LC/MS Pos Early	100003926	2400	248.149		53481617			HMDB13127	6514187	27203434	39589188	54819100	19529158	19795882	6721184	49108980	5368451	56619572	103396848	10755805	36339920	65748008	76963456	63755964	51601228	44938884	42918656	39021324	47515088	32084624	38737360	12869199	1405701	1144430	7710578	1928709	3077356	4846335	5920254	3306587	1881896	1404001	5195723	1408541
1404	3-hydroxybutyrylcarnitine (2)	Lipid	Fatty Acid Metabolism(Acyl Carnitine)	52984	LC/MS Pos Early	100009271	2340	248.149					HMDB13127	23212252	116321288	199405888	71898016	81908016	39159424	11695708	72158808	12515842	127217576	423056160	52468972	178863872	232314736	277892832	277880480	158684384	97315976	186696400	150499824	225788544	70912768	165358032	26110590	4350752	3905534	38448696	8668912	9890586	21173356	44326984	12662798	5206737	7175939	5739937	5669916
1495	3-hydroxyhexanoate	Lipid	Fatty Acid, Monohydroxy	53230	LC/MS Neg	100006367	1725	131.071	10191-24-9	151492	133518			218383	221868	184442	265079	298795	119612	357467	475991	60248	856997	452983	77523	175868	611090	405097	363864	381654	309925	486626	262052	191618	178171	327035	447731		161182	98385	60638	83098	85248	126202	47971	106547	58557	85613	36184
316	3-hydroxyisobutyrate	Amino Acid	Leucine, Isoleucine and Valine Metabolism	1549	LC/MS Polar	111	1619	103.04	2068-83-9	87	10140307	C06001	HMDB00336	4803472	10058042	4427489	8854364	5885449	5969815	5176848	14513189	5735574	11599135	15580530	3741361	6604420	8559624	10417445	5784381	9646761	7746238	9271954	4969710	1327646	5268352	6751252	9432731	3805197	3580246	3999850	3881410	7137219	3754399	3867466	3872922	3571878	1572253	2391461	4072425
226	3-hydroxykynurenine	Amino Acid	Tryptophan Metabolism	22110	LC/MS Pos Early	100000986	2536	225.087	2147-61-7	89	87	C02794	HMDB00732	915587	4995434	4528619		991582	5252045	586743		121387	15866065	22766912	273881	16725759	426703		1339105	1904981	2982131	1296605	1527147	447807		6246993	3687148	478570	487271	658862	944683	1078842	1015654	499105	520396	769821		291556	549489
1455	3-hydroxypalmitoylcarnitine	Lipid	Fatty Acid Metabolism(Acyl Carnitine)	61839	LC/MS Pos Late	100019800	1380	416.337						13495182	36236492	37894912	29205976	53094536	26329948	8194202	32132360	5402554	36488564	64510608	5001209	53287232	67449776	41938696	59587112	51157192	71401464	56164756	15409762	15456071	9573651	59483016	22142338	235211	362683	998485	494016	795022	687566	792067	592710	206360	291035	603224	247479
4752	3-hydroxypyridine sulfate	Xenobiotics	Chemical	48448	LC/MS Neg	100006098	1595.5	173.987	1955-23-3		16232314			260091	411582	534933	65753	141206	95353	241065	49921	114052	316201	195954	75951	115677	427064	52127	167659	210330	115425	325451	124293	211704	85080	210587	159692	254848	832994	350380	488100	529695	745449	1361276	427384	783274	376139	565056	832838
250	3-indoxyl sulfate	Amino Acid	Tryptophan Metabolism	27672	LC/MS Neg	100000467	2222.2	212.002	2642-37-7	10258	9840		HMDB00682	346587	375329	359748	209301	73137	311934	152797	83719	400925	131489	73419	221827	268595	131204	141519	51747	88072	71593	110914	74977	49397	120097	110024	68162	91972	101625	272035	122697	336155	145756	146645	98688	328804	81127	85344	160217
162	3-methoxytyrosine	Amino Acid	Tyrosine Metabolism	12017	LC/MS Pos Early	1342	2555	212.092	300-48-1	1670	8948		HMDB01434	688985	791256	338689	908290	933539	634784	1238745	983844	895801	567230	293531	1045733	709682	1537445	567619	1073498	1381243	1394487	983459	1892431	650478	662050	1719665	970424	1569640	3333292	1050549	1151110	1132625	2643640	2887555	1400713	994820	745462	663327	997417
311	3-methyl-2-oxobutyrate	Amino Acid	Leucine, Isoleucine and Valine Metabolism	44526	LC/MS Neg	100000936	1465	115.04	3715-29-5	49	48	C00141	HMDB00019	275442	678967	1386226	536574	235473	516392	148557	525300	492933	543523	722628	230464	298573	414983	730193	392722	1069971	288165	506897	703038	397471	604410	682651	933061	325044	238376	422926		364391		254736	263972	268471	202598	285304	349509
291	3-methyl-2-oxovalerate	Amino Acid	Leucine, Isoleucine and Valine Metabolism	15676	LC/MS Neg	100000036	2064.2	129.056	1460-34-0;51829-07-3	47	46	C00671	HMDB03736	425137	712979	3614685	1279292	197871	1590774		726258	938460	1144553	1217930	516796	210245	541676	1752151	740764	2212397	555673	552727	2943095	724564	1788266	944725	1240812	433276	466406	1090465	544386	1055447	816344	1071302	704287	939031	443624	473947	603232
3445	3-methylcytidine	Nucleotide	Pyrimidine Metabolism, Cytidine containing	35132	LC/MS Pos Early	100001466	2176	258.108	21028-20-6	159649	9164190			454356	565595	852622	735933	404994	633939	508328	673324	690158	443942	494624	396735	523932	655021	407130	542661	648365	529938	595377	724769	571259	839212	441834	541803	535993	531883	587086	707337	803085	588543	654937	485398	1023118	524756	676765	572195
275	3-methylglutaconate	Amino Acid	Leucine, Isoleucine and Valine Metabolism	57747	LC/MS Polar	100002458	2700	99.0452	5746-90-7	1551553	1267861		HMDB00522	473870	970943	935962	534727	455759	190714	443460	510462	343773	1092046	797499	395410	347975	617206	435570	450779	585110	375278	1007832	181244	1195908	264954	601131	602007	587506	889717	1047290	552020	1110901	962576	1874331	1072597	691058	664023	713273	1870782
67	3-methylhistidine	Amino Acid	Histidine Metabolism	15677	LC/MS Neg	100000042	906.3	168.078	368-16-1	64969	58494	C01152	HMDB00479	1256345	1876036	1631929	3059378	1777807	1311338	3736035	1799202	2392654	4145885	1594741	3298233	1199740	2225207	4384999	4120273	1236973	1635930	2262737	1276257	2275613	2388228	1779477	1642425	2893132	4421824	3586028	3678901	1750861	2634488	3463650	2253431	11828433	17035552	2741171	12230697
926	3-phosphoglycerate	Carbohydrate	Glycolysis, Gluconeogenesis, and Pyruvate Metabolism	1414	LC/MS Neg	132	583	184.986	80731-10-8	724	10669764	C00597	HMDB00807	13495591	25543608	26853056	29935986	20103154	26087892	24494348	42465020	30475464	14642837	15150413	42583616	36551732	29017226	19577996	27138838	19210600	17230336	22732720	31465888	18411832	22914916	19450916	26146212	25304222	22205604	20255750	31958998	17544766	27649468	31946576	27742802	23194264	18627164	32264298	19094124
3432	3-ureidopropionate	Nucleotide	Pyrimidine Metabolism, Uracil containing	3155	LC/MS Pos Early	1053	875	133.061	462-88-4	111	109	C02642	HMDB00026	8370626	7685703	10739174	2128161	2363898	4885883	2800313	1627271	3738483	8954338	5404301	1225445	2673274	4974605	3944580	2568349	1972969	5733180	2628951	5526919	5101220	2043638	1561930	5589782	5871525	6348252	7197730	3202604	6146722	9045670	9298806	8650916	7690935	3803863	5974811	5544615
415	4-acetamidobutanoate	Amino Acid	Polyamine Metabolism	1558	LC/MS Pos Early	1113	1350	146.081	3025-96-5	18189	17180	C02946	HMDB03681	1957172	3996005	6481449	4485027	3364766	2865738	4912743	2750203	4847991	5767380	2894011	4349987	2663252	3756433	2503415	4719509	3683230	3077952	3539821	3320603	8846755	3283777	4744620	4815230	7619797	12762554	6546492	6682208	8714720	12432848	17076344	9279128	15138488	10635343	12036720	12352814
3657	4-ethylphenylsulfate	Xenobiotics	Benzoate Metabolism	36099	LC/MS Neg	100001756	3580	201.023	123-07-9			C13637		253169	406816	236463	149365	198120	154965	302695	51512	524558	194274	151560	331628	106055	274203	70296	180112	202210	102133	242995	137696	462022	229505	255428	92240	177179	460583	333064	348219	522397	498268	561561	156719	569371	284983	247703	506968
419	4-guanidinobutanoate	Amino Acid	Guanidino and Acetamido Metabolism	15681	LC/MS Pos Early	100000096	2320	146.092	463-003;463-00-3	500	486	C01035	HMDB03464	6698382	7227245	4368999	7576249	8195593	7349518	6284288	5259411	4298677	3450807	3409586	4844924	3759162	5453956	3809795	5846092	4549096	9076009	9216672	7825170	6219022	5096636	4610824	8730100	8043966	18241306	5272502	11249601	10867298	18132472	22280352	10402790	6608392	7509774	9001520	14820063
141	4-hydroxyphenylpyruvate	Amino Acid	Tyrosine Metabolism	1669	LC/MS Neg	1141	1690	179.035	156-39-8	979	954	C01179	HMDB00707	74341	94007	224051	113187	77051	132152	110340	74454	76663	146158	146764		171774	69415	109240	118315	196248	268340	53658	106966		98011	107462	88844			37165		67138		87413	82395
257	4-methyl-2-oxopentanoate	Amino Acid	Leucine, Isoleucine and Valine Metabolism	22116	LC/MS Neg	100000551	2170	129.056	816-66-0	70	69	C00233	HMDB00695	859746	1938076	5521029	2256323	645671	2318177	653578	1715714	1719088	2402212	3000997	832909	675448	1378751	2725038	1339550	4603699	779833	1495531	3626852	1307873	3640877	2072136	2398037	718642	812439	1317507	773227	1734752	1141802	1614124	1254962	1754445	758301	874665	888743
3646	4-methylcatechol sulfate	Xenobiotics	Benzoate Metabolism	46146	LC/MS Neg	100004111	2665	203.002						94636	98804	29297	20200	43673	20780	48361		138882	63954	25773	90507	168257	105975	22186	41983	64119		38248	69829	38090	32622	88343		61352	72647	54052	54156	256787	80599	101964	49044	68322	48302	54777	106610
3658	4-vinylphenol sulfate	Xenobiotics	Benzoate Metabolism	36098	LC/MS Neg	100001755	3320	199.007	2628-17-3	6426766	4932200	C05627	HMDB04072	133469	382233	166022	107665	281174	89122	198487		181350	257488	134659	140866		248286		157221	205728		255569		220199	68054	234880	37829	538383	413309	401985	290091	154541	292050	289575	275902	473709	319209	178648	236423
3416	5,6-dihydrouridine	Nucleotide	Pyrimidine Metabolism, Uracil containing	61833	LC/MS Neg	100001425	1119	245.078	5627-05-04	94312	85115			733619	1388922	2054756	1139535	894306	1543779	1047784	630497	1179339	1180549	532098	1437082	659533	978584	637232	1064409	1162686	1089725	847002	1074404	1759548	970266	1189519	754796	1499605	1617434	2094207	1882861	1645807	1766640	1689798	1718944	4126074	1013630	1257081	1725148
100	5-(galactosylhydroxy)-L-lysine	Amino Acid	Lysine Metabolism	43582	LC/MS Pos Early	100002462	2755	325.161	32448-36-5					4450794	6873816	8225132	6423798	6624376	5995974	6827108	5804344	7625868	6398395	4952036	6017457	5101854	7307430	6792476	6645022	5763479	5212758	6735706	5626100	6208419	5868771	5806863	7517826	7565219	8648405	8816113	8863876	9229115	8383734	10527383	8380525	9963212	8736192	9290717	10983875
114	5-aminovalerate	Amino Acid	Lysine Metabolism	18319	LC/MS Pos Early	100000454	2220	118.086	660-88-8	138	135	C00431	HMDB03355	18815798	16035593	11875381		10953327	19789696	13414472	12799932	14506095	13471923	13062028	15186828	14641778	9694405	6940304	14661209	14207964	17710632	21404046	10913446	21312818	8232280	11277610	14428510	21258412	23685928	20860100	26195788	24060152	20200072	21713964	17951990	17166492	17238132	19570680	27633420
1156	5-dodecenoate (12:1n7)	Lipid	Medium Chain Fatty Acid	33968	LC/MS Neg	100001232	5224	197.155	2430-94-6	5312378	4471803		HMDB00529	101658		116063		334894		252760	36796		292775	196434			243533		192134	46785		389483				80988	244792				220092
1411	5-dodecenoylcarnitine (C12:1)	Lipid	Fatty Acid Metabolism(Acyl Carnitine)	61769	LC/MS Pos Late	100016069	1135	342.264						12492747	16166807	12172881	17733954	16749930	10524258	10669147	17803876	5399820	34602760	13095582	3429330	7942509	16024974	11348696	11071644	5322456	10578776	11197818	7891414	2902663	4483049	6690284	13691038	288443	264755	236077	294645	421459	214354	177364	496169	146923	277011	447332	92088
99	5-hydroxylysine	Amino Acid	Lysine Metabolism	15685	LC/MS Pos Early	100000054	2790	163.108	13204-98-3	1029	1002	C16741	HMDB00450	1721117	1135017	1868904	356492	1018252	1489500	1092158	304986	491914	2819078	1834164		555221	1613398		1652024	752457	806295	2253621	2308937	2766227		877034	1483069	2036780	1496851	1174664	2030255	3754823	1226724	2299863	1592365	1082814	1641362	1433979	2114616
3446	5-methylcytidine	Nucleotide	Pyrimidine Metabolism, Cytidine containing	22119	LC/MS Pos Early	100000763	2227	258.108	2140-61-6	92918	83877		HMDB00982	724489	695979	867708	809913	831214	935715	594312	637163	731530	625399	576081	693787	808489	844371	916210	637705	619054	710430	500271	1414248	527492	829442	479027	607520	538144	413176	661197	620458	353781	466223	417356	484120	689464	419775	568980	797435
410	5-methylthioadenosine (MTA)	Amino Acid	Polyamine Metabolism	1419	LC/MS Pos Early	212	2752	298.097	2457-80-9	439176	388321	C00170	HMDB01173	35910272	77055800	55072064	93386968	24765660	36893748	37767184	51681408	37345620	123691528	84257024	38527788	12577821	71845616	25279236	73667072	50149748	21451466	32662650	25271210	35248212	21355868	46467704	25440204	21389664	16198431	18881692	19946608	19151296	17201356	13496455	17974200	17336104	13763467	18144018	18597420
329	5-methylthioribose**	Amino Acid	Methionine, Cysteine, SAM and Taurine Metabolism	62100	LC/MS Pos Early	100002103	790	181.053	23656-67-9	494	480		HMDB01087	1759377	2289950	3685205	3095986	2398542	2501968	3492310	4552950	2883641	3580743	3967631	2549615	2120321	3997046	1079602	1534201	2873371	1848398	1718621	2200685	1932627	2039551	3365391	2161475	1557939	851368	1001385	1024242	1218263	832337	1654928	2095233	1029513	843566	1342747	1238125
3418	5-methyluridine (ribothymidine)	Nucleotide	Pyrimidine Metabolism, Uracil containing	35136	LC/MS Neg	100001446	1778.1	257.078	1463-10-1	445408	393058		HMDB00884	79799	72612	85572	67548	61159	72668	67459	69976	95625	34248	25677	48748	72016	33623	36573	39170	49386	34402	41133	115510	63023	42768	49812	33442	29047	44185	22652	24454	31570	36539	48095	27592	45779	18700	24535	36473
431	5-oxoproline	Amino Acid	Glutathione Metabolism	1494	LC/MS Neg	1021	738.5	128.035	98-79-3	7405	7127	C01879	HMDB00267	43521000	26092246	18635368	21866144	27392246	13009557	41792472	31840602	16342287	29745026	44292252	18239328	34640052	38084764	10667191	19832748	27801538	14318410	29429750	15701811	31631988	7790330	31818334	15990581	37537692	35555732	33754948	40124968	34818316	32815806	33143766	31744788	36605100	42402316	39280504	31833510
2585	5alpha-pregnan-3alpha,20beta-diol disulfate	Lipid	Progestin Steroids	37201	LC/MS Neg	100002016	4565	239.085						137495	136135	1188359	54892	39830	260652	347654	318665	282585	1125650	469421	141329		160535	204199	24681	503114	601238	233072	113605	41658	204689	144773	420528	23164	70640		26261	47759	28938	31195	17285			113382
2583	5alpha-pregnan-3beta,20alpha-diol disulfate	Lipid	Progestin Steroids	37198	LC/MS Neg	100001988	3962	239.085						1038120	2258674	3479992	311041	457806	4061359	1159508	857381	1335490	3650747	1127838	1016091	502878	667389	498546	380910	377188	3143418	948637	2857791	1223872	848659	714482	1454197	3991302	2988390	1284198	1897865	2295284	2673470	3498397	3182652	1014710	482806	3766897	1331497
2578	5alpha-pregnan-3beta,20alpha-diol monosulfate (2)	Lipid	Progestin Steroids	37200	LC/MS Neg	100002014	5060	399.221						2939448	3128444	5213176	1780232	3380393	3591109	3172077	2898576	2818722	5231745	4224848	4102033	1832056	5213468	3472060	984541	1446420	6966983	3982848	2662958	5155790	4079534	2714406	6464515	7061507	3605654	1695283	4359087	9110369	2926694	4134428	4884924	1504838	1241836	4369482	2083727
2575	5alpha-pregnan-3beta,20beta-diol monosulfate (1)	Lipid	Progestin Steroids	37196	LC/MS Neg	100002009	5180	399.221								28926	79501	25424	46980	41130	26437	78128	81943	51379	107142		67837	98305	44082	67768	22584		44323	74271	33086	46311		149071	28591	70179	116863		42653	67550	79620	87814	69854	167145	85888
2576	5alpha-pregnan-3beta,20beta-diol monosulfate (2)	Lipid	Progestin Steroids	37197	LC/MS Neg	100002010	5205	399.221						1538508	290878	2252434	322656	654428	1360654	1771017	317440	1138215	2758454	791929	975956	335988	3234623	762148	216401	823599	276622	1287525	104476	1564622	228441	994383	4180292	3118421	2217782	1056676	2754536	4218400	1045353	1719974	3059583	718988	424427	2540840	1131413
111	6-oxopiperidine-2-carboxylate	Amino Acid	Lysine Metabolism	43231	LC/MS Neg	100004499	965	142.051	34622-39-4	3014237	2282737		HMDB61705	1031398	1667736	883748	456407	1387161	1043716	544610	500761	271575	1577029	1826134	442695	1449491	968013	313056	860352	722356	705358	543500	1247294	424842	805746	704807	438112	455102	408986	554372	399498	925621	650371	582690	436153	579117	735640	440110	967800
935	6-phosphogluconate	Carbohydrate	Pentose Phosphate Pathway	15442	LC/MS Neg	100000341	583.9	275.017	921-62-0;53411-70-4	91493	82615	C00345	HMDB01316	187230	347351	332289	150779	299864	371209	544998	333658	249666	406396	239292	297568	549828	276004	417116	221758	220135	249371	262990	211853	194662	146717	154443	329961	438262	298107	970410	519846	368965	413927	344281	422670	350445	211935	682971	346746
2514	7-alpha-hydroxy-3-oxo-4-cholestenoate (7-Hoca)	Lipid	Sterol	36776	LC/MS Neg	100001609	5288.1	429.301	115538-85-7	3081085	2338765	C17337	HMDB12458	20353	73418	65403	50553	56590	54675	23614	127784	145610	69552	37961	178333	46688	43369	39565	39826	45492	45128	15270	142348	38361	14357	61633	30136	60050	60451	35126	51824	48208	66915	64066	51918	97279	32223	21531	59640
3382	7-methylguanine	Nucleotide	Purine Metabolism, Guanine containing	35114	LC/MS Pos Early	100001456	2175	166.072	578-76-7	11361	10883	C02242	HMDB00897	8186638	12987866	11744443	7214215	9645800	9276854	9582852	5694054	11723096	8160486	6559842	11746231	9022817	8133868	5685714	7074856	9554574	6833869	7631883	8093564	5025444	9679058	9173155	6985206	2385474	2617041	2230668	2185417	2845238	2591806	2368987	2651980	2811554	1929308	2196800	2448638
1401	acetylcarnitine (C2)	Lipid	Fatty Acid Metabolism(Acyl Carnitine)	32198	LC/MS Pos Early	100000802	2282	204.123	5080-50-2	1	5406074	C02571	HMDB00201	2018401792	2658017536	3150581504	3192428288	2511890688	2543176192	2296568576	2823797504	3214226688	2315722496	3353840896	3008189696	3467299072	3576398336	4536406528	3488408064	2235264512	2632625920	2522367488	2712615168	3884237312	2478521856	2407387392	2194380800	1737077248	1602795008	3081228032	1969229440	2273883392	1964137856	2317280256	2315587840	1721856128	2102337792	1784784384	1812874496
1128	acetylphosphate	Energy	Oxidative Phosphorylation	15488	LC/MS Polar	1211	4013.9	138.98	94249-01-1	186	181	C00227	HMDB01494	4839237	7923319	6034958	8108710	7235465	7338316	4685231	3656492	2080586	2987806	1062613	3649115	12759281	9108026	7908331	7684807	5290953	8218669	5972759	771067	3106243	4260753	5621442	7542115	4854394	6789171	9061932	4618640	868147	8423676	6784829	1451197	4227604	4066497	5362187	4530685
406	acisoga	Amino Acid	Polyamine Metabolism	43258	LC/MS Pos Early	100004541	1813	185.128	106692-36-8	129397	114601			147208	121447	2656051	470743		725406	154653	238228	205560	154691	152068	141172	97202	280565	1405055	467494	849362	789637	493716	627567	361693	1427286	523266	370111	117221	178504	143437	81443	151770	154581	237724	114806			79686	108450
1107	aconitate [cis or trans]	Energy	TCA Cycle	46173	LC/MS Neg	100001359	580	173.009						4084176	9670717	11073137	10116734	5503354	6042185	8186955	10843506	6773220	8583758	10528278	9141060	8359545	13328880	6212597	9512159	9190362	7125505	9729543	11214064	10678569	7948694	17262016	8472532	4031927	4185174	5335021	3583119	5696133	5599638	6825872	3958272	5629178	6434266	4130082	8652078
3347	adenine	Nucleotide	Purine Metabolism, Adenine containing	554	LC/MS Pos Early	880	2221	136.062	73-24-5	190	185	C00147	HMDB00034	20456348	21161576	14930006	25941418	11391325	14596925	14219102	20246540	10505077	41323068	37557384	15709515	19149124	32752026	11007939	25816972	32496512	19988666	24362508	9749745	10934724	11379558	32042412	11320886	16552677	10513650	15686015	16390207	9551930	11138460	6786891	13215112	16255024	12996062	15066057	9706392
3346	adenosine	Nucleotide	Purine Metabolism, Adenine containing	555	LC/MS Pos Early	798	2169	268.104	58-61-7	60961	54923	C00212	HMDB00050	44606184	29470208	34826980	38761768	24862184	34800372	48917304	35839692	30961768	52121964	88550848	26698782	30942878	120181784	45014840	48249424	30791384	16790812	37779032	43775080	54584980	43065044	67088808	25500626	84073608	71333024	38776388	59940572	47730208	68726432	58315248	74476208	47700600	69172904	67789056	50654776
3342	adenosine 3',5'-cyclic monophosphate (cAMP)	Nucleotide	Purine Metabolism, Adenine containing	2831	LC/MS Neg	207	1952.2	328.045	60-92-4	6076	268	C00575	HMDB00058	156675	274648	144316	290985	314138	152720	240339	226506	279586	237257	236109	539995	365103	165584	164837	279653	167013	99702	244064	321373	263203	371062	177405	165939	188719	140116	128332	178702	115953	141932	59189	175810	154391	76939	115016	91865
3344	adenosine 3',5'-diphosphate	Nucleotide	Purine Metabolism, Adenine containing	15691	LC/MS Neg	1214	575	426.022	75431-54-8	159296	19951095	C00054	HMDB00061	185797	214364	108628	101512	120261	94319	168178	244979	79025	309106	291565	61793	73220	247178	149898	219208	157082	156966	200426	132694	45094	48553	246083	133605	45963	31713	49898	54454	29710			31981			46554
3338	adenosine 5'-diphosphate (ADP)	Nucleotide	Purine Metabolism, Adenine containing	3108	LC/MS Polar	208	4393	426.022	20398-34-9	6022	5800	C00008	HMDB01341	2823721	2837880	4540697	1072021	540008	3298372	13140293	610576	967943	9215008	6625173	8367006	1852556	3431460	1401976	11305303	9696814	689381	4292668	616726	2307161	1877838	13381350	421673	12789703	3294301	3185980	5699011	410164	3338536	5297766	1006426	975068	13250181	8160842	563376
3498	adenosine 5'-diphosphoribose (ADP-ribose)	Cofactors and Vitamins	Nicotinate and Nicotinamide Metabolism	558	LC/MS Neg	215	920	558.064	68414-18-6	192	3674071	C00301	HMDB01178	1134089	1834415	862353	1718080	859092	1108776	1337530	1079314	1098791	1460033	1168069	1354106	1379273	629480	1569231	1634128	1631469	1120930	2466547	1892397	1249922	1728086	1644800	440582	984818	464702	480138	507236	878644	514679	308278	709256	541698	596854	454721	184762
3339	adenosine 5'-monophosphate (AMP)	Nucleotide	Purine Metabolism, Adenine containing	32342	LC/MS Pos Early	209	1013	348.07	149022-20-8	6083	10239183	C00020	HMDB00045	39089152	37506808	32896396	71924440	20102628	38606236	40344372	35422872	56539412	75879560	71538048	30004116	29994608	73508824	27625308	62551408	25042420	13913043	44044344	25695502	35275264	36565952	68912440	15576558	76738800	128096312	48383644	73512840	46346884	160990048	57960116	64638112	115672512	87723920	96753904	100572208
3345	adenylosuccinate	Nucleotide	Purine Metabolism, Adenine containing	18360	LC/MS Neg	1303	560	230.53	19046-78-7	195	190	C03794	HMDB00536	1517576	1163455	2024729	1375315	2369636	4648485	1531550	4009595	484567	2398616	1437935	955041	801937	2637081	700806	2137716	1209526	2843050	1728585	1245974	985540	1353900	4065991	1448586	624235	303975	1115725	857295	737670	757060	734370	924342	255856	605724	1188656	778310
1427	adipoylcarnitine (C6-DC)	Lipid	Fatty Acid Metabolism(Acyl Carnitine)	52988	LC/MS Pos Early	100006614	2570	290.16		71296139	28540385		HMDB61677	130080	163571	266638	336241	220626	184294		331276	127905	215168	334248	218069		436678		199640	178374	135704	144634	252802	153414		161341	142083	55186	113282	142506	90777	99180
1436	adrenoylcarnitine (C22:4)*	Lipid	Fatty Acid Metabolism(Acyl Carnitine)	57528	LC/MS Pos Late	100015850	1415	476.373						695090	1893172	1562746	1557954	587320	3341678	581270	888729	2551748	2470828		654705	334443	505849	3722047	1435038	357147	1025842		541388	100823	1978273		958653	81115	52858	189978	155971	139922	152550	115823	219802	68570	128384	188947	232130
28	alanine	Amino Acid	Alanine and Aspartate Metabolism	1126	LC/MS Pos Early	811	1700	90.055	56-41-7	5950	5735	C00041	HMDB00161	1412102784	1110240000	1304693760	1467507968	1386345088	2087138048	1447898496	1509367168	978892288	1405506176	719656384	1233899136	1783597952	1312569728	1161551360	914230336	811012736	1583740288	1184214016	1452152320	1156763136	1145032320	876083072	1220718080	1002662720	781467264	1028567808	864841024	784892544	920742016	908523328	987056192	650207488	679641088	787472256	557047808
3334	allantoic acid	Nucleotide	Purine Metabolism, (Hypo)Xanthine/Inosine containing	33434	LC/MS Polar	218	2960	175.047	99-16-1	203	198	C00499	HMDB01209	654726	2654395	1820642	1970794	665708	1943995	936835	1329304	764701	818437	785589	1630294	1034088	1176249	952191	1100952	1478138	1600630	1695087	617531	1935976	1420074	1163295	2069939	645031	855689	634114	615373	2178542	933098	1312456	1341136	565318	666989	802823	1135027
3333	allantoin	Nucleotide	Purine Metabolism, (Hypo)Xanthine/Inosine containing	1107	LC/MS Polar	1002	1672	157.037	97-59-6	204	199	C02350	HMDB00462	16467769	31553172	64396216	22900864	14322951	40992328	18859596	11207205	21404544	22673304	14621934	16914970	10796975	15871863	21955132	22841638	23361800	31381370	34239000	17628184	45203632	36273160	20039414	35823148	15820365	19503020	23675364	17149232	45063608	20825164	24165340	32143352	13657208	14957143	20029960	28099130
18	allo-threonine	Amino Acid	Glycine, Serine and Threonine Metabolism	15142	LC/MS Polar	100000272	2511.1	118.051	28954-12-3	99289	89699	C05519	HMDB04041	1705968	3131388	1197863	1662668	2462068	1692898	551486				1491254	3298893	2299141	1583306	956435	1284524	1052274	1677560	1001030	139810	2424823	687338	1431163	1960103	2509715	1680826	2490560	3320563	3553853	1708512	1523666	352647	2664645	1112390	4841988	4167670
260	alpha-hydroxyisocaproate	Amino Acid	Leucine, Isoleucine and Valine Metabolism	22132	LC/MS Neg	100000706	1840	131.071	10303-64-7	83697	75520	C03264	HMDB00746	740731	890106	3896922	647558	765349	2645021	550133	549408	668518	1144848	1001702	707704	977965	731953	1561384	608920	1725367	785137	992232	1182879	465490	1621585	1820054	693101	165104	165659	146145	154106	154217	242174	275364	260710	162541	123493	144135	110652
292	alpha-hydroxyisovalerate	Amino Acid	Leucine, Isoleucine and Valine Metabolism	46537	LC/MS Polar	100001300	1052	117.056	600-37-3	99823	90190		HMDB00407	10370772	25166390	31242374	8451826	22492092	31404548	7918802	8674375	9364437	10823230	11672757	9147728	17692152	16325738	25711660	9009920	14115955	16253190	11400788	13434383	13389567	17029252	18418934	17046016	6367474	7110134	5491829	5334069	5582691	7802583	7020818	4967233	3992390	4209315	4379830	5479516
43	alpha-ketoglutaramate**	Amino Acid	Glutamate Metabolism	62101	LC/MS Polar	100002397	1916	144.03	18465-19-5					19406600	19327864	14858188	14312073	11188567	7671048	24363428	17823462	10745419	30487348	41039740	14559655	17830556	21822068	6270045	15514474	30582984	4940087	12593967	8121070	29593556	5376983	16096561	6226523	41129668	32425448	24111598	40357828	21327452	21970858	35479108	23222914	31796880	64891560	37967596	18210240
1111	alpha-ketoglutarate	Energy	TCA Cycle	528	LC/MS Polar	93	2700	145.014	305-72-6;328-50-7;22202-68-2	51	50	C00026	HMDB00208	10580214	22630780	15377953	9508965	17891148	9730193	9852762	11734596	9365046	12192054	16344585	16075931	11388249	5564233	18226350	6586932	20056402	23099556	11199293	23338984	19361176	8662051	10985723	25068168	27959690	17599916	8837543	24234280	24515440	20034944	32180218	16561398	13862529	20462414	18706124	22875948
3523	alpha-tocopherol	Cofactors and Vitamins	Tocopherol Metabolism	1561	LC/MS Pos Late	1105	2522	430.378	59-02-9;10191-41-0	14985	14265	C02477	HMDB01893	479548	389480	564073	853862	405311	601182	1359827	1026920	4912777	836494	625210	3327037	1049808	1192916	2042323	543733	121892	327316	507712	649989	178542	865218	351079	305543	425338	518179	923961	567196	631160	822706	413514	705571	582113	340772	797376	1235638
80	anserine	Amino Acid	Histidine Metabolism	15747	LC/MS Pos Early	100000044	2924	241.13	10030-52-1	112072	100482	C01262	HMDB00194	1910092928	1773269504	1840452352	1765340288	2314463488	2448073216	1896730624	1866882432	1458959488	1604606464	1630972032	1822500480	1716752000	1094404736	1552664576	1847067136	1465952768	1934845184	1755549056	1847274112	1541835648	1881908736	1535647104	1592426112	977783552	779623808	787123840	912576384	1114071168	670647104	629318720	884017920	1601930880	1250513920	902099456	1082191360
969	arabitol/xylitol	Carbohydrate	Pentose Metabolism	48885	LC/MS Polar	100006430	1932.4	151.061		6912		C01904		1308723	1002332	2098206	2131556	934349	1186668	1322171	1235409	1529688	1025349	1414464	1585782	644716	1082969	1186112	1806731	1367062	1587643	2524979	766327	4302810	2100867	579012	3726683	1884563	1577462	1089184	2870562	1849234	2836741	5229301	5183705	2046613	2154106	5695299	3596513
971	arabonate/xylonate	Carbohydrate	Pentose Metabolism	48255	LC/MS Polar	100006115	2700	165.04						4266635	10234002	55505420	8413199	6097234	41068296	6301310	6493590	31906732	34016372	37285848	34947112	16199475	6871684	7260077	5448748	20770710	36563496	5329252	4607601	9075248	8190081	16364952	65722164	6849061	8058540	76044544	29306620	16329750	7482753	10913699	12442097	41782684	8233661	15839121	65016184
1182	arachidate (20:0)	Lipid	Long Chain Fatty Acid	1118	LC/MS Neg	893	6240	311.296	506-30-9	10467	10035	C06425	HMDB02212	4577256	7005069	5005268	5425663	5177550	5290086	3450202	6234870	7625450	5631183	9999859	5256220	3697992	6087623	5573690	4096237	2947093	5016815	5308616	6687498	4522184	4391981	3336073	6196966	5294447	3308512	4100296	5720817	3711608	3072037	3224517	5043556	5250225	3433334	4103255	3786795
1214	arachidonate (20:4n6)	Lipid	Polyunsaturated Fatty Acid (n3 and n6)	1110	LC/MS Neg	229	5535	303.233	506-32-1	444899	392692	C00219	HMDB01043	2344127	5155045	2960662	8607731	3792544	2010530	3060628	3620299	11541452	5501889	5121250	1241927	1816678	5708622	4079017	2044956	2368864	4039497	2704857	3861707	2094118	1990325	2109195	5978089	4218521	3664349	9074497	8353251	4321275	4755289	5809989	6008730	6731440	7823387	6520259	9527430
1435	arachidonoylcarnitine (C20:4)	Lipid	Fatty Acid Metabolism(Acyl Carnitine)	57518	LC/MS Pos Late	100015837	1353	448.342						5573966	8735628	8688090	7340220	7682926	7627725	6335617	10344078	20149724	8913969	5104152	5386445	3425732	3153207	15044614	5272837	4687203	10925641	3066334	5394779	1709204	10470366	5766021	7755249	1178829	683868	1409704	1900920	1903814	1503762	1055845	2003842	645068	1450254	1637514	1698858
1434	arachidoylcarnitine (C20)*	Lipid	Fatty Acid Metabolism(Acyl Carnitine)	57513	LC/MS Pos Late	100015833	1512	456.405			28639199		HMDB06460	9789173	29191788	29496204	30010632	24682896	25694796	11146545	35608144	3751930	61054220	43060692	4691344	42779096	52067088	39448632	38262448	29858132	39509296	32191664	10523407	6419490	11485926	30141526	9186056	310692	740680	1174959	713874	742627	1465575	1280355	952092	480979	470201	991406	577046
388	argininate*	Amino Acid	Urea cycle; Arginine and Proline Metabolism	57461	LC/MS Pos Early	100002769	2150	176.103	157-07-3	160437	140984		HMDB03148	5400187	6845970	6579287	11204503	8943170	9528617	7173025	7615832	7005614	5843906	5291340	7765920	7195138	4045110	5974706	7122017	7417550	6200177	7665831	10728314	8798881	6525426	7879978	6922401	5296269	5382426	3894697	3447682	4808131	4122281	4664411	4175462	3278774	3189234	2348133	3364942
357	arginine	Amino Acid	Urea cycle; Arginine and Proline Metabolism	1638	LC/MS Pos Early	231	2825	175.119	1119-34-2	232	227	C00062	HMDB00517	404823136	343048704	406103744	316935872	479301056	617231040	642951424	212649664	144883008	334165952	382547936	113705672	684690880	674170816	127131624	437954464	301328256	256527040	229898192	559901312	427125344	519935616	341516576	436785216	558248960	512052160	374970656	426770592	395132512	360063488	455380832	468318272	372523392	351707360	308753024	330691680
358	argininosuccinate	Amino Acid	Urea cycle; Arginine and Proline Metabolism	15497	LC/MS Pos Early	232	2745	291.13	156637-58-0	828	805	C03406	HMDB00052	4518880	4104536	2931317	3593756	7714101	15679936	6311379	1553346	1762165	2168700	4115545	2056056	8697205	11320915	2943266	6607929	3529368	5304811	2644491	16093822	10675263	5753421	4835321	8776483	2724237	2537246	4775839	2954480	3421559	2082440	4881026	3757340	1885379	1510386	1682718	2309870
3515	ascorbate (Vitamin C)	Cofactors and Vitamins	Ascorbate and Aldarate Metabolism	32354	LC/MS Pos Early	233	770	177.039	134-03-2		10189562	C00072	HMDB00044	266129		169447	5421242	11259039	2867887	513309	5982292	1055851				1996009	11348370	6324057			9573577	4394520	1988959		13434788	536274	7212750	124683	12363352	47426008	928083	9749906	15847120		18111622	9458830		19693928	27620410
38	asparagine	Amino Acid	Alanine and Aspartate Metabolism	512	LC/MS Pos Early	917	1225	133.061	70-47-3	6267	6031	C00152	HMDB00168	392788384	220590480	170878528	235772048	384197760	284937504	327289504	263199504	60091340	366418688	498398944	158518320	232121008	443639648	91624288	152825776	211505264	142208928	218932976	156901616	131710672	125556040	340865504	183482496	103162512	89275848	72828384	81939992	60720560	106589704	101228152	118404520	97472048	68652304	50009660	71780144
34	aspartate	Amino Acid	Alanine and Aspartate Metabolism	443	LC/MS Pos Early	234	1165	134.045	56-84-8	5960	5745	C00049	HMDB00191	144500928	115758344	47416188	128809496	102132832	196918512	149135456	204711280	82511248	83447352	77899856	138985568	90258416	110729648	39481684	43938256	51741364	49973140	52695532	128525792	113119544	67696520	82030568	103258760	78257872	53663800	50657768	67020852	49796640	64545528	41577360	67870240	68667144	63543488	52480284	30971666
1307	azelate (C9-DC)	Lipid	Fatty Acid, Dicarboxylate	18362	LC/MS Neg	2029	1276	187.098	123-99-9	2266	2179	C08261	HMDB00784	602474	199141	239603	214593	176426	535054	265324	227030	319182	85760		287431	181374	170973	86115	177404	123230	539693	156197		127010	128533	259223	131226		108287			106226		86745		185225	63870		162214
2371	behenoyl sphingomyelin (d18:1/22:0)*	Lipid	Sphingolipid Metabolism	48492	LC/MS Pos Late	100006294	3083	787.669			24846873		HMDB12103	3930696	8926114	9799803	6459958	4985076	6876086	5738216	8685611	18429306	5800330	3862941	6474272	5534604	12709201	5777758	5394330	5094057	3948420	6687648	5916739	5264040	4629363	4596523	7236932	6400151	5460290	2895777	6543786	4629492	7399022	5268853	4911854	8727480	6909155	7651871	7677434
1437	behenoylcarnitine (C22)*	Lipid	Fatty Acid Metabolism(Acyl Carnitine)	57514	LC/MS Pos Late	100015832	1561	484.436			28639204			424965	1720217	1248902	2652116	894489	1713407	715052	4105889	202579	4362953	1650140	183886	1501527	3177977	1834736	1740443	1245369	1332468	921783	371109	155296	492472	1026907	623846		74713	72493			211755	142737
3622	benzoate	Xenobiotics	Benzoate Metabolism	15778	LC/MS Neg	100000008	1750	121.029	65-85-0	243	238	C00180	HMDB01870	1982701	2055675	2095360	2079543	2380677	4593607	2427595	5432741	4278984	2710605	2243560	2355401	2529403	2371559	4314243	2162561	1882847	1429467	2050837	3560597	1627216	1854171	2679870	2727897	2824243	2699624	1866781	2336189	3029996	3029718	2729048	2364950	1956790	3518168	2787809	1624609
3433	beta-alanine	Nucleotide	Pyrimidine Metabolism, Uracil containing	55	LC/MS Pos Early	244	1905	90.055	56-41-7;107-95-9	239	234	C00099	HMDB00056	312877376	286582816	275884384	314140096	279403712	351285952	248877040	313105408	252777408	273976384	257897792	268057280	265598816	271060064	309724224	299803744	288737632	292570912	274264896	271455456	274568448	315085888	288171360	243911184	244188560	243434800	237867504	245898208	224123968	238559344	241036688	256840160	236168064	214927952	233309040	220187440
53	beta-citrylglutamate	Amino Acid	Glutamate Metabolism	54923	LC/MS Neg	100003271	530	320.062	73590-26-8	72715786	19992713	C20775		3941774	3979716	5503033	4995450	3305192	6056335	5121489	4228832	2398357	6371370	5027119	3841811	3879988	5032004	6379118	5803925	5058528	5526581	4018697	4788552	3214895	5937461	5294122	4036075	10215435	9721668	9589070	11261591	12193189	10054958	8962327	9532075	11642823	8148517	12326058	12018931
3864	beta-guanidinopropanoate	Xenobiotics	Food Component/Plant	35101	LC/MS Pos Early	100001411	2145	132.077	353-09-3	67701	61020	C03065	HMDB13222	25042684	35181552	15892496	44395568	61360356	29912756	30413178	7251052	12721811	8370381	16913880	25451180		20269476	18680908	25068596	14390213	41509864	72880416	54774432	28206912		15768088	87571368	28029996	40479344	10140799	28984110	47248912	73289424	74236512	21596976	24428420	26517696	30260982	47712384
272	beta-hydroxyisovalerate	Amino Acid	Leucine, Isoleucine and Valine Metabolism	12129	LC/MS Polar	1442	1149.8	117.056	625-08-1	69362	62571		HMDB00754	1599095	3422803	6744310	1981455	1802874	3625758	3474238	3052190	3231692	6899252	6876983	2306454	2616765	2870176	1542319	769821	3762990	1890533	6730374	4240920	1466426	2958257	4743464	1511775	1277764	1056737	1260107	1855269	2388561	1003686	1563005	1894873	1057063	1477896	1646773	2017674
273	beta-hydroxyisovaleroylcarnitine	Amino Acid	Leucine, Isoleucine and Valine Metabolism	35433	LC/MS Pos Early	100001594	2584	262.165	99159-87-2		21403176			57722692	90693872	99331472	156608720	80900312	179951776	103845896	152025984	171600640	132037256	140035552	137088496	107665952	74345512	244200272	77241984	52736336	90251424	88823032	142517184	80449272	87654616	48197752	94117072	77115968	103153896	137221056	205837904	166084272	110462864	99680512	85733328	92670536	93825384	129947064	170139392
6	betaine	Amino Acid	Glycine, Serine and Threonine Metabolism	3141	LC/MS Pos Early	799	1064	118.086	107-43-7	247	24219951173	C00719	HMDB00043	5888662016	8665934848	4283162624	7038661632	7857953792	4090714368	7152325120	5781384704	4060868096	4306839552	4230346240	8947393536	5403828736	5866432512	4821480960	5911308288	6213033472	5782240768	5314617344	5395769856	6025383424	5197843968	6413812736	6068491776	3675218176	5563274240	7128020992	5308409344	6370504704	7146441728	6590325760	6730337792	4850119680	6718130688	6549519872	5981265408
3569	bilirubin (E,E)*	Cofactors and Vitamins	Hemoglobin and Porphyrin Metabolism	32586	LC/MS Pos Late	100001950	1045	585.271	114-25-0	5315454	4474753			68421		85828	141102	233801	136984	63118	61151						215359	137455			177928	145787	249692		122426	87674	85705									435308		199842	239309
3570	bilirubin (E,Z or Z,E)*	Cofactors and Vitamins	Hemoglobin and Porphyrin Metabolism	47886	LC/MS Pos Late	100001951	1265	585.271		5799469	4705847		HMDB00488					115409	81003								139604	79939			68647		70207													87437			83624
3568	bilirubin (Z,Z)	Cofactors and Vitamins	Hemoglobin and Porphyrin Metabolism	43807	LC/MS Pos Late	1090	1840	585.271	635-65-4	5280352	4444055	C00486	HMDB00054	1747898	1093703	2093296	3107383	8226158	5037899	4298879	3537500	2544941	2286139	1995709	1216592	2926345	9911786	8200097	1860574		5041569	2392607	6673671		4196591	5974786	4257124	3819600	4728840	5116298	2970695	3293556	4950040	2694519	3809910	7247226	441083	5407167	5389631
3571	biliverdin	Cofactors and Vitamins	Hemoglobin and Porphyrin Metabolism	2137	LC/MS Pos Late	250	1016	583.255	55482-27-4;55482-27-4	5353439	10628548	C00500	HMDB01008	1087525	1844728	950823	876630	1524320	1299398	1618116	1194296	714418	1467973	1533076	1154852	1107477	1339763	1487881	1381202	1127308	985464	1198869	1161863	520561	572509	1417696	995797	2311987	1385112	1328323	1695658	1074630	1180370	1461683	1362521	860974	1460963	1016269	724669
1373	butyrylcarnitine (C4)	Lipid	Fatty Acid Metabolism (also BCAA Metabolism)	32412	LC/MS Pos Early	100001054	2860	232.154	25576-40-3	439829	184820	C02862	HMDB02013	159120720	368916160	417923232	507737760	359094528	304916416	145011088	339964320	88725592	533706976	704342464	220119504	413207744	583669120	599443584	562564288	595159488	300050944	385429664	352718016	257187632	295501856	483533440	154312320	21641036	31045092	120188128	37250192	66876232	78837352	100272096	66053624	30838336	43161080	62488304	35561128
213	C-glycosyltryptophan	Amino Acid	Tryptophan Metabolism	48782	LC/MS Pos Early	100006379	2700	367.15	180509-18-6	10981970	9157171			580187	1214956	2025299	1159291	592458	1194630	499763	900281	1002547	995633	838554	993099	502151	1359863	1218525	865753	757153	968848	1074054	800444	1168959	1229526	594927	1411801	1219302	1568369	1742141	1367219	2060697	1532267	2173302	2085362	1077637	1017691	1619658	1131179
1152	caprate (10:0)	Lipid	Medium Chain Fatty Acid	1642	LC/MS Neg	888	5090.7	171.139	112-37-8	2969	2863	C01571	HMDB00511	1948901	1665411	1674039	2493641	3910223	1681701	2007469	1487213	1699581	1923945	3169324	2646917	1318687	5618276	3276943	2317020	2275224	3714268	4116539	2218458	2011911	2888232	2251919	4119049	2023570	2712562	1537875	2187666	1258815	1354798	1542437	1755542	1616581	2412894	2807748	1764540
1148	caproate (6:0)	Lipid	Medium Chain Fatty Acid	32489	LC/MS Neg	926	2713.7	115.076	142-62-1	8892	8552	C01585	HMDB00535	422845	519513	657086	408719		286319	409421	571789	358703	333025	417166	378419	292383	578647	294473	353870	817134		276926	283020	347746	272006	563751	172365	407717	119637	203543	335126		312152	269088	319224	357007	318803	293342	363435
1150	caprylate (8:0)	Lipid	Medium Chain Fatty Acid	32492	LC/MS Neg	932	4362	143.108	124-07-2	379	370	C06423	HMDB00482	397939	830658	549073	493684	249177	314033	851013		610766	703821	481358	725276	528236	799711	456146	504277	839578	446426	221254	414794	316226	532106	928540	309906	249678	425317	258888		565109	348305	553865	458172	461844	434817	485629	438716
55	carboxyethyl-GABA	Amino Acid	Glutamate Metabolism	40007	LC/MS Pos Early	100003260	2085	176.092	4386-03-02	2572	2474		HMDB02201	2205554	1594375	1672624	2082147	1309751	3111003	1752640	1400528	1418556	1904268	2452670	1670258	743844	2860199	1504426	922642	960066	2452336	1097805	2913155	1056317	1843820	1473607	3476658	1384575	3042941	1510126	1975520	2831840	3547081	3804150	2235638	2346053	2416545	2231459	3509663
1458	carnitine	Lipid	Carnitine Metabolism	15500	LC/MS Pos Early	100000007	1978	162.112	461-05-2	10917	10455	C00318	HMDB00062	2620989952	2224782336	3075357184	3713234688	2608306688	4005041408	3459392768	3290993408	3749003776	1847641984	2334452224	3647073792	3183538176	2882754304	4271344896	2681420800	1997093248	2651786496	1960049664	3407704832	3196074752	3573138432	2286141952	2744511232	2595265792	2652309760	3182642176	2746777856	3532006400	2751496960	2705983488	2936323072	2997380352	3057370368	3072453376	2301831936
77	carnosine	Amino Acid	Histidine Metabolism	1768	LC/MS Pos Early	249	2942	227.114	305-84-0	439224	388363	C00386	HMDB00033	2924302080	2603325440	2400488704	3392521216	2706199296	2861045760	3321124608	3003513344	2463682048	2672657152	2074267520	2476562432	2957145856	1597965696	2061560064	2260056832	2706131712	2386112768	2870198528	2907144960	3293146112	2914654976	2205522944	2516667648	2876491520	3017969920	2285140480	2693159424	3003805440	2857578496	3009115392	2948136192	2115362688	2663177984	2001929216	2284514560
3640	catechol sulfate	Xenobiotics	Benzoate Metabolism	35320	LC/MS Neg	100001605	1906	188.986	4918-96-1	3083879	2341024		HMDB59724	60693	118728	63344	83670	27921		61909		129145	75968	44170	88078	32535	208967	49273	45174			70481	144077	129409	46594	29667	23726	75858	197210	120799	186890	301787	160201	235404	72426	199656	181198	167536	288779
2460	ceramide (d18:1/14:0, d16:1/16:0)*	Lipid	Ceramides	57432	LC/MS Pos Late	100015735	2477	510.488						731597	508093	467624	486161	672764	574310	618691	365191		477800	687131	312187	494112	1036826	299428	425803	786498	570267	600878	511558	352715	246846	685671	513581	273935	238692	184858	252019	220139	367242	213278	302012	295907	223996	179137	301176
2461	ceramide (d18:1/17:0, d17:1/18:0)*	Lipid	Ceramides	57434	LC/MS Pos Late	100015737	3055	552.535						417459	427074	767126	554566	415238	623045	634584	686913	561870	509631	486683	451247	493691	982584	445291	463167	686237	601118	635407	759136	385514	344868	685166	662198	276795	273844	75040	261164	192507	490631	124407	215879	271806	301572	182924	266715
2462	ceramide (d18:1/20:0, d16:1/22:0, d20:1/18:0)*	Lipid	Ceramides	57440	LC/MS Pos Late	100015755	3920	594.582						58456	194343	307363	240896	52450	190990	375014	432186	374693	212569	197011		148682	819486	242225		144368		170325	174700	56708	116597	133511	157004		49978		83837		110613				50716		41912
2463	ceramide (d18:2/24:1, d18:1/24:2)*	Lipid	Ceramides	57443	LC/MS Pos Late	100015744	3858	646.613						1468345	2096674	3627274	2510724	1203637	3213963	3238138	2820329	3316499	2331836	2119419	1840485	1495927	3036226	1459811	1877577	1955478	1635671	2304618	2087608	955905	1540156	1541284	2356927	1552882	1396572	828145	1915150	971725	2495097	1216946	1245311	1497807	1902718	1594304	1852521
2698	chenodeoxycholate	Lipid	Primary Bile Acid Metabolism	1563	LC/MS Neg	1123	5264	391.285	474-24-9;474-25-9	10133		C02528	HMDB00518		595820	139909		54504	141841	300889	105827	732835	134506		755664	190121		1683845		272166	68115		60532	165528		280811		935012	240270	299376	318622	341653	436117	396090	648400	615641	337301	145108	353704
1668	chiro-inositol	Lipid	Inositol Metabolism	37112	LC/MS Polar	100001859	3191.2	225.062	643-12-9		10254647	C19891	HMDB34220	414920	731271		672324	561969					264678			388293	247566		693705	954888	623005	832883	511505	1187195	205934	671646		610842	740043	547409	479616		643322		348748	396430	299061	273470	440361
2695	cholate	Lipid	Primary Bile Acid Metabolism	22842	LC/MS Neg	136	5165	407.28	81-25-4	221493		C00695	HMDB00619		536306	63314		152543	77428	300341		178309	23522		80743	18592		1293985		126300	43051	24519				152959		108817	70538	34301		218489	63838	84617	90271	37907	21112	27333
2504	cholesterol	Lipid	Sterol	63	LC/MS Pos Late	266	2707	369.352	57-88-5	11025495	4937803	C00187	HMDB00067	38704984	46772664	54653544	43564552	34454100	42235312	58870412	62129844	81752656	52036024	37837048	55242192	52361616	59592660	38010656	45347216	48686768	32086036	41458572	49544452	38292920	35236392	45815864	50353996	59044168	50755240	35113180	62353712	38440884	78855520	43124944	50437816	58224704	46624404	58368272	50154788
1696	choline	Lipid	Phospholipid Metabolism	15506	LC/MS Pos Early	1256	1961	104.107	67-48-1	305	149278	C00114	HMDB00097	358504672	457693120	370579328	331383264	227987536	429542816	231542336	318668032	282450048	493573440	305135968	349177536	246161872	317226720	257875040	374443008	379809376	242984800	238577120	323708672	229003776	206104928	360038048	375469216	345325632	362620192	437214688	400261568	398428224	368570048	441096224	417924672	406391904	351934368	358973632	473154784
1697	choline phosphate	Lipid	Phospholipid Metabolism	34396	LC/MS Pos Early	267	700	184.073	72556-74-2	1014	119298	C00588	HMDB01565	120918232	172701568	127533776	149930976	107737416	163505840	97697872	133028296	164216992	206152352	145295552	222330112	136320688	143681504	76918904	143065376	156388400	62910412	101993800	122210200	104209104	46937428	188660912	113666504	191947136	166193584	235292816	219839184	228830992	168121472	172126224	241108832	285398464	221286368	179752816	229370336
3885	cinnamoylglycine	Xenobiotics	Food Component/Plant	38637	LC/MS Neg	100002253	3127	204.067	16534-24-0	709625	618829		HMDB11621	32779	233890	71775	40598	93532		77033	18369	17573	93948	76495		70421	217676		77695	66252	57634	121997	142564	37774		150702	21724			17248		37377		39174	20348	20372	29778	14251
1105	citrate	Energy	TCA Cycle	1564	LC/MS Neg	1124	582	191.02	77-92-9	311	305	C00158	HMDB00094	70067824	137657824	149882928	144312752	104437992	85873072	117593192	147814992	95331360	129642384	156687904	123048704	114251856	168124880	81459816	116375128	125174024	113963000	128650776	158775568	169324256	107739488	235146320	113925168	66914560	73887400	78419152	66901036	89851056	84598480	100300208	61713292	89129192	120052320	71465456	137809232
365	citrulline	Amino Acid	Urea cycle; Arginine and Proline Metabolism	2132	LC/MS Pos Early	391	1520	176.103	372-75-8	9750	810	C00327	HMDB00904	352927264	566113664	261382880	332762304	585704320	211881760	647916224	393480608	208077024	422181216	427946880	372952416	654626816	346617024	146637952	473513952	397583840	211708624	337933984	219746432	374120000	150704016	452894016	392180512	377697760	459154336	456455168	354306048	453422176	543880320	281543552	333411328	476967552	423569600	254697952	321560384
3509	coenzyme A	Cofactors and Vitamins	Pantothenate and CoA Metabolism	46322	LC/MS Neg	270	1448	382.55	85-61-0;18439-24-2	317	311	C00010	HMDB01423	132185	176941	177936	325555	331822	835014	97094	306413	52230	116162	239662	111315	218686	189142	263331	98245	63931	695648	387179	398589	15020	415026	482038	151602	80147	72551	221632	105690	196467	157502	22333	203107	48863		59943	85022
2605	cortisol	Lipid	Corticosteroids	1712	LC/MS Neg	356	4710	361.202	50-23-7	5754		C00735	HMDB00063	56821		214293	177723	12920	58332	25051	87501		99063	65199		31292	43309	52813	49818	37184	111981		116024	316500	97985	101676	47993
392	creatine	Amino Acid	Creatine Metabolism	27718	LC/MS Pos Early	1221	1947	132.077	57-00-1	586	566	C00300	HMDB00064	10386896896	10369422336	9406149632	9840322560	10245983232	10046468096	9954455552	9693940736	8933944320	10749925376	10103448576	9923281920	10135801856	9317525504	9879536640	11104334848	10626138112	10144089088	10252268544	9386361856	9488076800	10874082304	10862035968	8957406208	8803312640	8563220992	8297363968	8688112640	8582077952	8583290368	8372746240	8641210368	8565740544	8296951296	8444231680	8064045056
394	creatine phosphate	Amino Acid	Creatine Metabolism	33951	LC/MS Neg	100000112	603	210.029	922-32-7	587	567	C02305	HMDB01511	77282208	106031976	182534256	117899600	92994712	114247440	104645896	77546504	64154896	97039728	85131416	128435208	127399632	62340552	106711088	101080720	89911960	98755440	101205384	116727720	85731832	110782208	61486640	79976848	91476192	72758080	64703780	39918028	95486544	83133536	72052784	72419544	165930832	30894368	62172236	58052136
393	creatinine	Amino Acid	Creatine Metabolism	513	LC/MS Pos Early	275	2055	114.066	60-27-5	588	568	C00791	HMDB00562	519307040	589491328	701121984	466766400	495911072	538525056	484748928	407056832	411769984	560870400	415006144	530257344	627010944	422582112	545916800	671139200	555228864	491302304	592343360	448772768	615889664	597981376	526679232	383598080	463036064	524607328	415667488	456792896	460426080	498126112	600211136	501157728	542826048	486511200	469711808	490326592
336	cystathionine	Amino Acid	Methionine, Cysteine, SAM and Taurine Metabolism	15705	LC/MS Pos Early	310	2270	223.075	535-34-2	439258	811	C02291	HMDB00099	14568426	12063560	23854600	100715488	37495868	29366928	15850428	83376672	10678139	27787432	52579848	38794632	14838017	125043200	3162591	18200508	22822614	14239317	17736328	17297320	6699080	6347079	47383488	30888292	50235824	11578720	9669053	16190575	30576546	11916777	9771649	37637816	5133294	20705460	29722160	12558006
338	cysteine	Amino Acid	Methionine, Cysteine, SAM and Taurine Metabolism	1868	LC/MS Pos Early	800	1488	122.027	52-90-4;56-89-3	5862	5653	C00097	HMDB00574	2473767	3211446	4622208	4893087	2062917	6827005	1366383	3033132	2454004	5858152	6931309	2254429	1637676	3264873	5836369	2136432	2219188	3035679	3895300	3806229	1307798	5069660	3037873	3028386	1718161	2651587	2602421	3035981	3446608	3167607	2627583	2473453	1427572	1791414	3074383	3822140
425	cysteine-glutathione disulfide	Amino Acid	Glutathione Metabolism	35159	LC/MS Pos Early	100001437	2465	427.095	13081-14-6	4247235	3455404		HMDB00656	214917	721603	816758	1080117		357351	294286	74915	1794652	1814994	2043304	947812		95899		90624	759212			705301	459216	98148	446984		977281	586130		608142	190836	108315	418594	151382	1039020	869423	426718	433658
428	cysteinylglycine	Amino Acid	Glutathione Metabolism	35637	LC/MS Pos Early	278	2132	179.048	19246-18-5	439498	58762	C01419	HMDB00078		1770018	971799	1272887	431575	1532192		1327327	1380575	1752242	3490449	540781		1199584	1818846	256845	750753	1517802	1682324	982233		1105824	1544667	1096161	439644	978856	817093	805885	999229	1301069	1301895	745451	229482	320509	639140	1354374
3443	cytidine	Nucleotide	Pyrimidine Metabolism, Cytidine containing	514	LC/MS Pos Early	827	2124	244.093	65-46-3	6175	5940	C00475	HMDB00089	51643416	15752830	22504898	37496600	30179040	35318260	9181089	36679820	11716988	30949656	28438248	5123190	9272572	29530662	9966409	37640440	12657403	36859188	35415084	27703296	18411310	21475668	18913228	28103190	26549996	25641260	41976856	35684536	30755092	24175096	26042724	37605472	24780112	28529000	29227068	36188724
3442	cytidine 2',3'-cyclic monophosphate	Nucleotide	Pyrimidine Metabolism, Cytidine containing	37465	LC/MS Neg	73	937	304.034	15718-51-1	417654	369711	C02354	HMDB11691									221106					54012										39167												119273
1698	cytidine 5'-diphosphocholine	Lipid	Phospholipid Metabolism	34418	LC/MS Pos Early	1220	725	489.115	33818-15-4	13804	21531769	C00307	HMDB01413	1054160	1630138	5739155	9057147	1445462	7940710	653237	1739225	3415468	1589932	1311100	2797499	1485652	1662093	8894428	8987052	1588973	2437943	3506022	7871124	3580865	19881566	556212	1584674	1318616	2134044	3096010	1664827	2314782	2392434	1344298	1401426	2736255	2910646	1894162	1164200
3439	cytidine 5'-monophosphate (5'-CMP)	Nucleotide	Pyrimidine Metabolism, Cytidine containing	2372	LC/MS Pos Early	282	835	324.059	63-37-6	6131	5414497	C00055	HMDB00095	7923062	10341386	8958145	9913903	5736450	10919308	5967646	7014249	7844583	8792967	6545025	6313299	6241227	6679423	11346765	11936212	6999044	7544536	13506729	7255187	8627891	12038966	8185561	7883128	8042436	11196993	8383455	9264881	9636622	11422779	10205907	8936357	8901206	10204142	10695573	10573432
1064	cytidine 5'-monophospho-N-acetylneuraminic acid	Carbohydrate	Nucleotide Sugar	36831	LC/MS Polar	1223	3900	613.14	3063-71-6	448209		C00128	HMDB01176	1292352	1563974	1417509	1841470	1117761	1745522	1016922	1164667	1359481	1195445	902501	1072351	1187884	1169670	2390142	1982830	1562189	1478187	2135695	1483545	1613425	2494482	1644014	1543435	1223307	1686925	1344949	1316049	1543771	1679561	1294700	1143665	1774702	1565387	1345812	1660651
3438	cytidine diphosphate	Nucleotide	Pyrimidine Metabolism, Cytidine containing	2841	LC/MS Neg	280	580	402.011	34393-59-4	6132	5902	C00112	HMDB01546	630737	623097	931632	764710	412032	761199	249272	519435	285867	756152	651459	260244	318781	175082	270208	1019169	311225	414021	796309	634174	490942	694270	261171	421717	821018	374647	427247	625493	629504	310361	370710	591910	494637	614979	804615	354516
3437	cytidine triphosphate	Nucleotide	Pyrimidine Metabolism, Cytidine containing	2844	LC/MS Neg	281	575	481.977	36051-68-0	6176	573	C00063	HMDB00082	789161	699620	919592	391528	609693	806074	260321	366573	104165	785782	688306	357205	514198	36372	319098	1095855	486894	813903	801375	786697	757596	736721	192535	609364	742173		454482	558780	500040	67903	424531	547827	278610	484924	196454
1703	cytidine-5'-diphosphoethanolamine	Lipid	Phospholipid Metabolism	34410	LC/MS Polar	100001407	4210	445.053	72842-05-8	123727	287	C00570	HMDB01564	165112	416787	86924	224288	147812	1308132				104933			468108	310296	242077	419749	99783	469918	1018221	143215	99788	123147	157535	141329	117163	375878	457773	201899	190926	459934	151672	189292	61091	154742	59648	190636
1409	decanoylcarnitine (C10)	Lipid	Fatty Acid Metabolism(Acyl Carnitine)	33941	LC/MS Pos Late	100001251	1130	316.248	1492-27-9	10245190	8420677		HMDB00651	30165702	39950728	23862276	56370660	55599772	26978810	35782492	42784996	8580203	77481776	43369064	10103621	34332688	53976844	29644548	25309496	35973568	52204744	27824764	35400168	9180196	10969305	33201692	43898468	580722	1010311	2073020	1674790	1731461	1080687	771854	1153533	754483	1281974	1860911	526570
3516	dehydroascorbate	Cofactors and Vitamins	Ascorbate and Aldarate Metabolism	34302	LC/MS Neg	301	739.6	173.009	490-83-5	835	812	C05422	HMDB01264	152915			313433	724590			292212			87733			379690	340256			435698	148717	121345		336830	88815	717779			266752	134225	73203			207846	255849			278908
1457	deoxycarnitine	Lipid	Carnitine Metabolism	36747	LC/MS Pos Early	100001662	2052	146.118	6249-56-5	134	705	C01181	HMDB01161	814090048	1193096320	1067252672	1242259072	1114488448	1207136640	1130604672	767287616	940940352	843728256	802117248	1312668416	823669440	1066024448	781050496	1224600064	985444352	1212624640	1239481728	952626240	1051411776	1182387840	931484352	1552508544	922920640	1202621824	800031744	1209059584	1354228992	1470261376	1329365504	1192869760	1161934720	989223552	991212736	983563968
2714	deoxycholate	Lipid	Secondary Bile Acid Metabolism	1114	LC/MS Neg	302	5294	391.285	83-44-3	222528	389318	C04483	HMDB00626		780030	37534	168488	116222		166067		105013					34657	264871		74897	241576	170715				95103		315728	291755	93045	78567	796598	322196	253346	201268	124753
1218	dihomo-linoleate (20:2n6)	Lipid	Polyunsaturated Fatty Acid (n3 and n6)	17805	LC/MS Neg	1231	5730	307.264	2091-39-6	6439848	4944228	C16525	HMDB05060	1673530	2221334	2198483	1694725	3436526	1405525	1549484	1284954	2708870	2768679	2611960	886711	696268	1930689	5849405	1586899	1334764	3355695	2367004	2320466	1182624	1502868	1723238	2202409	1322093	1242361	2083985	1678414	877441	1209593	1057275	1414065	1198856	1155475	1757335	1486424
1213	dihomo-linolenate (20:3n3 or n6)	Lipid	Polyunsaturated Fatty Acid (n3 and n6)	35718	LC/MS Neg	100001739	5596	305.249	17046-59-2	5280581	4471954	C03242	HMDB02925	333598	783155	288155	512545	796380	252358	317185	393611	880172	432956	738338	190607	221404	406858	856580	172898	227939	384711	423883	396604	241635	274068	288309	285792	224376	194041	250959	311985	148049	343594	323271	351962	328395	396130	159949	525844
1439	dihomo-linoleoylcarnitine (C20:2)*	Lipid	Fatty Acid Metabolism(Acyl Carnitine)	57520	LC/MS Pos Late	100015839	1436	452.373						12884173	20265958	25485140	15813562	24913868	23530756	9080292	18269780	9884294	48980660	21297732	5680921	19536392	27190614	53496016	31659710	14143409	35790924	16765099	7206392	3510944	13021305	22304542	11010109	636800	365549	624006	568003	794102	643852	385564	749224	308032	535175	655379	387649
921	dihydroxyacetone phosphate (DHAP)	Carbohydrate	Glycolysis, Gluconeogenesis, and Pyruvate Metabolism	15522	LC/MS Pos Early	309	539	171.005	102783-56-2	668	3833110	C00111	HMDB01473	79963	229559	512397	672240	202655	82622	314291	1339518	249989			765933	782601	671687			145392	55594		111637	109630	129090	70435	239609	1375787	152691	567326	517236	476770	294620	664682	582106	1455449	110711	986629	1117167
4692	dimethyl sulfone	Xenobiotics	Chemical	43424	LC/MS Pos Early	100004284	832	95.0161	67-71-0	6213	5978	C11142	HMDB04983	86646	128734	172743	136195	222452	234616	185721	189530	168834	252860	175648	152374	125302	118849	91205		68349	50292	90066	74163	40579	69138	85223	107960	76951		153891	88906	81049	140367		75960		44235	69196	144317
371	dimethylarginine (SDMA + ADMA)	Amino Acid	Urea cycle; Arginine and Proline Metabolism	36808	LC/MS Pos Early	100001810	2850	203.15	102783-24-4	123831	110375	C03626	HMDB01539	106984784	96640280	119686464	71460344	151501456	57430660	210926816	63742292	122997824	98000256	65064684	140131792	86320120	60987880	40906144	94928256	84766944	75598120	94680888	74103392	101798008	83252360	108951824	122579600	159687408	189655504	155961856	194999856	143669168	175469408	171214864	160719504	252626480	329430752	130583608	260652848
5	dimethylglycine	Amino Acid	Glycine, Serine and Threonine Metabolism	5086	LC/MS Pos Early	806	1104	104.071	1118-68-9	673	653	C01026	HMDB00092	20083848	8926904	27961988	9913687	8634110	21404360	13044716	12301305	13342140	8038497	12535180	15877007	6250424	10337327	21333056	6947299	19639232	23510040	9134449	14350688	7897219	15857025	18433084	9909524	23267712	33144042	50543188	24866252	14458397	37469776	23665244	27336510	18381260	17511834	33353192	19168844
1286	dimethylmalonic acid	Lipid	Fatty Acid, Dicarboxylate	42978	LC/MS Polar	100004251	2702	131.035	595-46-0	11686	11195		HMDB02001	192031	297265	240885		172075	180755		131549	125765	208243	114159			256759	141471		483396	289567	389317		201485		242523	331399	225756	303331	171949		176915	332794	398438	167355	325400	126027	187214	167018
1217	docosadienoate (22:2n6)	Lipid	Polyunsaturated Fatty Acid (n3 and n6)	32415	LC/MS Neg	100001182	6034	335.296	7370-49-2	5282807	4445934	C16533	HMDB61714	338206	412567	463165	350281	485121	304630	372387	239389	491777	269010	514469	158900	111345	300981	693873	285624	223548	440099	482214	423302	180936	403084	286582	406206	223419	233346	277555	317622	207587	218318	260519	347669	203989	229641	360014	316545
1442	docosadienoylcarnitine (C22:2)*	Lipid	Fatty Acid Metabolism(Acyl Carnitine)	57526	LC/MS Pos Late	100015848	1493	480.405						1193483	1902533	2861223	2004102	1516568	3373408	639473	2522385	623294	6134020	2934454	442879	1554577	2948513	4627961	2916448	1854232	1994354	1887336	657017	263207	1226379	2641912	749734	53354	41551	95356			69129	53013	83304	63276			58861
1204	docosahexaenoate (DHA; 22:6n3)	Lipid	Polyunsaturated Fatty Acid (n3 and n6)	44675	LC/MS Neg	100000665	5525	327.233	6217-54-5	445580	393183	C06429	HMDB02183	703891	1735277	1256662	938711	1204808	890893	798016	740673	1102592	1913223	1728757	461273	617773	1158052	943583	961521	617251	1515053	417142	1130073	367052	983917	630665	1036283	547702	689742	1245108	910571	658353	1015908	1122468	721100	845315	966444	829269	1379887
1445	docosahexaenoylcarnitine (C22:6)*	Lipid	Fatty Acid Metabolism(Acyl Carnitine)	57523	LC/MS Pos Late	100015845	1349	472.342						1725861	3795615	2916874	1096797	1674264	4272648	1377133	2196601	3232231	15100114	1572874	823690	955128	690902	3389955	2889997	610102	3274538	389041	673207	199707	3648042	1181331	1690628	155967	111805	87167	186200	256622	256523	161018	180305		173086	127907	169214
1203	docosapentaenoate (n3 DPA; 22:5n3)	Lipid	Polyunsaturated Fatty Acid (n3 and n6)	32504	LC/MS Neg	100001181	5571	329.249	2234-74-4	6441454		C16513	HMDB06528	513446	1812330	1147650	1934709	1272249	702128	770358	982738	2122794	1359179	2172902	459871	661037	1030734	2013011	1036558	493462	1416956	325559	1228508	338425	972109	635266	620032	554752	564341	1621057	1369927	583358	956526	1061329	1043615	1555427	787264	1590586	1761562
1216	docosapentaenoate (n6 DPA; 22:5n6)	Lipid	Polyunsaturated Fatty Acid (n3 and n6)	37478	LC/MS Neg	100001580	5624.5	329.249	25182-74-5	6441454	4945614	C16513	HMDB01976	160284	358465	242764	288328	258547	74055	154829	157024	243671	193140	264323		80750	246165	262409	105336	149885	285190	174553	168506	121335	225887	101998	240751	102417		237600	171877	124745	169612	232974	213588	57186	158041	151548	255738
1444	docosapentaenoylcarnitine (C22:5n3)*	Lipid	Fatty Acid Metabolism(Acyl Carnitine)	57529	LC/MS Pos Late	100015851	1387	474.358						2116866	7957160	4688216	3627837	2318209	13169095	1534976	4411532	4151999	21006782	1903193	991318	1937996	2877612	11092973	6104875	708999	7083393	464859	1238443	131627	4003589	1850611	2218866	136994	95581	231507	337112	246997	242567	180968	265892	131307	250414	321941	213673
1221	docosatrienoate (22:3n6)*	Lipid	Polyunsaturated Fatty Acid (n3 and n6)	57467	LC/MS Neg	100015762	5850	333.28						675301	524246	951095	904798	666281	707432	528613	486233	852267	500499	565188	99613	142882	681858	2122553		393429	1051453	427905	672112	232815	1086529	384749	854346	405299	627981	1108439	797239	271342	743258	699456	616663	528673	609808	680785	1176796
1443	docosatrienoylcarnitine (C22:3)*	Lipid	Fatty Acid Metabolism(Acyl Carnitine)	57527	LC/MS Pos Late	100015849	1460	478.389						3275505	3235300	7004341	3578473	2066679	11616255	1735268	4975007	1855021	13508241	2420695	642422	1812171	2994013	10884732	5320141	1766880	4855732	1453672	1173049	230945	4572679	3907970	2132998	163209	122898	183459	144453	139343	126212	77438	148646	94607	143195	189716	151797
1202	eicosapentaenoate (EPA; 20:5n3)	Lipid	Polyunsaturated Fatty Acid (n3 and n6)	18467	LC/MS Neg	2050	5450	301.217	10-2005-9;10417-94-4	446284	393682	C06428	HMDB01999	258074	516632	231255	737255	787344	262034	314827	410659	505276	390264	703638	188642	316489	704417	637503	292135	261941	444440	281263	316338	201027	282589	277563	382295	291012	275354	412248	388105	261675	345955	355047	340709	487393	479414	546119	424131
1185	eicosenoate (20:1)	Lipid	Long Chain Fatty Acid	33587	LC/MS Neg	100001335	5950	309.28		5282768	4445895	C16526	HMDB02231	2722084	3575696	4238590	2784675	5230473	2897331	2579537	1870052	3941895	3410814	6424301	1250963	1323040	3429488	8174076	2977728	1872016	5501513	5012717	3874998	2812058	3524102	2394007	4293049	2090387	2314395	4388665	2807677	2027557	2203067	2202738	2981899	2305381	2215882	3010346	3089227
1440	eicosenoylcarnitine (C20:1)*	Lipid	Fatty Acid Metabolism(Acyl Carnitine)	57519	LC/MS Pos Late	100015838	1484	454.389						44785808	90292704	125443440	75818640	112543640	97671560	30867510	75740848	19142412	164852752	162936880	21451826	126414328	186703280	142845792	137901792	94802008	138622352	130816496	42563620	24419436	53354008	133005752	33472670	1687449	2252122	3697592	2039138	3327771	3023554	2632836	3455581	1456166	1631454	3221252	2146155
3918	ergothioneine	Xenobiotics	Food Component/Plant	37459	LC/MS Pos Early	100002154	850	230.096	58511-63-0	3032311	2297320	C05570	HMDB03045	45822212	28336516	22262472	48934520	13066036	31899992	25407520	23856522	62651884	24149960	21408460	17451400	18857928	24879404	51524004	9363580	22387952	51564824	20991092	17759344	25632326	36191068	32149480	45728920	36912376	52144088	49413524	38551368	23757514	48310092	55563668	33798336	11635945	41518316	55748740	32194728
1190	erucate (22:1n9)	Lipid	Long Chain Fatty Acid	1552	LC/MS Neg	1087	6355.6	337.311	112-86-7	5281116	7924	C08316	HMDB02068	522396	1225852	1010701	807895	1112384	885751	610428	547090	1055335	984745	1531991	384545	316757	1391646	1544109	628375	326332	978001	840733	962459	672392	826618	516664	1047187	803724	585485	863979	931936	579969	694200	482904	1067941	789382	662803	807760	997211
1441	erucoylcarnitine (C22:1)*	Lipid	Fatty Acid Metabolism(Acyl Carnitine)	57525	LC/MS Pos Late	100015841	1535	482.42						2244437	4702449	6962722	5305508	3604277	6114344	1640494	6172212	832073	14382290	7888940	1204742	6301568	11224834	8402326	6265829	5891563	4613541	7136665	2188548	985413	2765436	6854713	1368466	205853	433040	689997	340095	401767	971268	788656	654921	289651	325543	703379	401454
3920	erythritol	Xenobiotics	Food Component/Plant	20699	LC/MS Polar	100000846	1491	167.056	149-32-6	222285	13835932	C00503	HMDB02994	4047030	4445460	11707539	3266488	2975367	2991501	4752172	1339950	2963633	9448697	3177267	2546424	1547368	3217455	4553893	6698889	4648546	4530847	8399984	2124888	10504338	6886943	5105003	7508334	17274822	20847472	23248668	15421724	15225508	20547776	23741968	21279928	12801967	13756301	18049224	15478772
1098	erythronate*	Carbohydrate	Aminosugar Metabolism	42420	LC/MS Polar	100001320	2186	135.03	88759-55-1	2781043	2061231		HMDB00613	92420672	159073872	375006464	105876456	124304928	140783456	118986112	91019472	146186976	211341792	170852672	103708752	73611456	94273208	254516064	208266832	96174320	257545360	221353952	150070336	344566688	246840480	116134184	337511008	192263744	265882016	505449536	201278208	285358432	295881504	513818304	395816864	181679152	206655024	260714016	339409088
301	ethylmalonate	Amino Acid	Leucine, Isoleucine and Valine Metabolism	15765	LC/MS Polar	2054	2785	131.035	601-75-2	11756	11263		HMDB00622	2848239	6134941	8314408	5811280	6229021	5565252	4599833	3926251	3316502	15100885	6380535	4068891	1744110	23229156	4066315	6227596	46793316	6356374	10078926	4393065	3129982	5290196	15339134	5784823	3816142	4299873	7734310	2141468	2624727	4568878	8845504	4391607	3425982	6989662	8809727	9177172
3502	flavin adenine dinucleotide (FAD)	Cofactors and Vitamins	Riboflavin Metabolism	2134	LC/MS Neg	327	2425	784.15	146-14-5;84366-81-4	643975	559059	C00016	HMDB01248	372971	444642	535939	457048	322738	595750	667451	498789	359200	578739	852388	459940	550814	326272	372699	577021	421431	340450	380306	447849	358722	397712	520719	267447	272595	192517	181355	314125	280477	247933	183277	304259	179202	218467	184476	195501
3503	flavin mononucleotide (FMN)	Cofactors and Vitamins	Riboflavin Metabolism	15797	LC/MS Neg	100000251	2390	455.097	130-40-5	710	690	C00061	HMDB01520	63909	74222	116662	116456	56217	131794	137073	115515	107556	113588	114135	110467	101612	53868	65267	107329	61851	36491	69018	102036	61331	73271	115185	41544	77970	115239	49204	93314	70350	115746	27940	72226	44114	30501	49292	53711
75	formiminoglutamate	Amino Acid	Histidine Metabolism	43493	LC/MS Pos Early	100002500	1880	175.071	816-90-0	439233	388370	C00439	HMDB00854	1011157	5638811	5199077	6124363	3559247	4711896	1640024	4509358	3097501	17473144	4725690	3378168	6111022	8744173	6209374	2160997	5240255	1502689	2739027	2839978	5674063	2172386	1773017	1883997	3188673	5083285	5038603	1996910	10853286	5709293	7855394	4659413	10376747	25253502	4497707	5408829
1022	fructose	Carbohydrate	Fructose, Mannose and Galactose Metabolism	48195	LC/MS Polar	878	2065	225.062	57-48-7	5984	5764	C00095	HMDB00660	523102	1367513	10544501	636413	633262	304188	925275	869211	1691016	3200063	545126	963715	795114	2016372	8286772	5326994	164236	963207	4926707	1030597	22928228	1827237		3887990	45682368	34440728	131689368	56403880	51805468	38062208	53090916	73814480	41750744	33203576	83869768	46914804
919	fructose 1,6-diphosphate/glucose 1,6-diphosphate/myo-inositol diphosphates	Carbohydrate	Glycolysis, Gluconeogenesis, and Pyruvate Metabolism	46896	LC/MS Neg	100002180	551	338.989				C00354		2107746	3676759	10912577	2351341	7948574	5383758	5062844	13579472	2792477	4035139	1993076	7791846	10190063	2768927	5417460	5981284	4922358	10078080	4276801	6301256	2856177	5058719	2659573	9110686	3191900	953514	7755630	4330507	2255868	835493	6146751	2917333	2320597	2575281	3654266	942065
916	fructose-6-phosphate	Carbohydrate	Glycolysis, Gluconeogenesis, and Pyruvate Metabolism	12021	LC/MS Polar	1232	4261	259.022	103213-47-4	69507	19969987	C05345	HMDB00124	35668	97308	818923	333936	420800	116443	156595	1257801	277485	102156		253142	1151078	886189	477634	94977	63154	320933	172031	66199	574421	179173		1445868	1015945	617767	2646348	1183372	710954	793723	961617	1122786	856204	660571	2416011	1438328
3927	fucitol	Xenobiotics	Food Component/Plant	38313	LC/MS Neg	100002455	816.1	165.077	13074-06-1	3429	3311			1702526	1802998	3290841	1792453	719908	1204899	2940093	705389	886589	2958924	1295287	639714	857414	1136405	1194706	2984533	996894	2026023	2936483	818255	5413474	2207179	1061504	3327787	3940741	7108397	3744387	7109205	6942071	6905594	11723696	7634838	8808772	5324940	10315759	7971017
1115	fumarate	Energy	TCA Cycle	1643	LC/MS Polar	330	3084	115.004	100-17-8	444972	10197150	C00122	HMDB00134	151302352	174390816	187094224	184061840	188013936	292216192	137898592	221717600	122103344	241296640	149447296	187661472	245007008	199647728	164825984	178677600	151127040	260858528	200872336	255210016	186681392	220198192	190412304	173362496	65995892	64861192	129321208	80681528	99137608	79751624	118631960	118896776	51383120	93821336	68951960	66258664
1038	galactitol (dulcitol)	Carbohydrate	Fructose, Mannose and Galactose Metabolism	1117	LC/MS Polar	1003	2360	181.072	608-66-2	11850	11357	C01697	HMDB00107	9952952	19340102	12821517	12007330	13632591	13032456	19376860	14659692	6358451	12405517	13594190	9513865	12119000	16932996	14483815	7796726	6632285	9233623	10171555	16574788	24702120	34388944	5597959	13633140	10451894	15285639	11686651	20915348	26307556	17401020	33277516	30490666	17615492	15222280	28874304	22178852
1047	galactonate	Carbohydrate	Fructose, Mannose and Galactose Metabolism	27719	LC/MS Polar	100001026	3085	195.051	299-28-5	128869	114198	C00880	HMDB00565	1789380	1952798	3637847	1426291	1871126	1972148	2411982	1554424	2993437	3360340	2914378	3502267	2022372	2593105	2156293	1962488	1764030	2231077	2461795	1691720	1864966	1682609	1854309	1992266	2317023	2702750	2475756	2121500	2184634	2299705	2065324	2086040	1983855	1501010	1900867	2007123
1039	galactose 1-phosphate	Carbohydrate	Fructose, Mannose and Galactose Metabolism	15706	LC/MS Polar	100000300	4552	259.022	19046-60-7	123912		C00446	HMDB00645	284498	134191		111356	124156	81096	181356	232986	953008	62287	100156	431786	399976	603162	412108	65306	35090	241043	433508	338102	130126		43466	96714	51162	155066	396427	67296		274375	245855	81256			93904	58448
54	gamma-aminobutyrate (GABA)	Amino Acid	Glutamate Metabolism	1416	LC/MS Pos Early	141	2048	104.071	56-12-2	119	116	C00334	HMDB00112	54484308	67099592	56954372	62944000	67685368	49236340	102255040	60985296	40085476	67832112	75852768	65376168	58183412	56360280	57875896	58117916	45688344	74423832	80083784	59788112	84540688	44928156	60963132	86061904	107533512	82484200	107162032	99742496	71677600	90914224	93765680	92943312	112843080	88677568	91122432	96545144
49	gamma-carboxyglutamate	Amino Acid	Glutamate Metabolism	38754	LC/MS Pos Early	100002679	903	192.05	56271-99-9	40772	37241		HMDB41900	758365	1818307	1714246	1374777	1111806	1467535	1066164	1055268	764111	1325150	1331196	1373411	936551	1832472	1020911	1187350	1026679	1157008	1615678	1186339	1453188	1362325	1040659	1634555	1378902	2007215	1505377	1353830	2390496	1522767	3045120	1722207	2109026	1371166	2291770	1570049
461	gamma-glutamyl-2-aminobutyrate	Peptide	Gamma-glutamyl Amino Acid	37092	LC/MS Pos Early	100001502	2380	233.113	16869-42-4		21403151			4563878	13105146	5661478	607717	7333162	1074247	33318398	3315038	3141722	13196269	6313100	5219092	19861422	7260164	2120615	3053702	6072871	6262774	7604341	694441	8331707	722222	9674812	8488408	2748408	1267601	3388116	1395298	1203423	1267602	1330529	2459704	4771854	3360256	1360030	1500087
451	gamma-glutamyl-alpha-lysine	Peptide	Gamma-glutamyl Amino Acid	55015	LC/MS Pos Early	100010901	2784	276.155		65254	58747				302362	166145	248804		418432	115756	124751	50407	514601	296497	20725	53096	376126	127261	12367	171019	19911	37841	160894	34979	115227	123681	116930	90916	74786	120060	139602	62798	35220	65181	50539	139841	12125	118866	195941
452	gamma-glutamyl-epsilon-lysine	Peptide	Gamma-glutamyl Amino Acid	33934	LC/MS Pos Early	100001262	2717	276.155	17105-15-6	7015685	5378717		HMDB03869	284446	622707	1193512	784029	479821	741776	579248	596511	736146	527768	489602	572858	393546	991994	786837	513644	607664	522038	558908	387924	776772	565824	660229	542847	1112973	1014092	1127943	813104	946377	961727	1343510	1046842	995226	772738	1112470	993387
460	gamma-glutamylcitrulline*	Peptide	Gamma-glutamyl Amino Acid	62104	LC/MS Pos Early	100020241	1644	305.146							1504542	318956	549516	252780	188324	132457	456069	956015	392114	767390		221972	368089	91776	136671	416129		177590	247576		118434	337158	834228	378656	360127	311082	497823	544371	313481	152442	312012	571906	298650		766092
445	gamma-glutamylglutamate	Peptide	Gamma-glutamyl Amino Acid	36738	LC/MS Pos Early	331	1775	277.103	1116-22-9	92865	83831	C05282	HMDB11737	466738	1498927	548165	664832	429442	428687	478384	646440	1342419	394470	1171017	461061	654576	805015	469251	445678	520820	188666	334924	543600	175573	530730	559823	755699	767906	608068	883629	359326	728107	578693	629036	927179	566959	596029	633862	1126158
446	gamma-glutamylglutamine	Peptide	Gamma-glutamyl Amino Acid	2730	LC/MS Pos Early	1140	1430	276.119	10148-81-9	150914	133013	C05283	HMDB11738	11098564	23377936	8953651	11975885	7099004	7881738	5899612	14446459	17578770	8407505	34270600	3901333	5197877	12919103	7860648	4074699	7973312	3636011	11868061	6204419	4675003	5468371	9719073	15506042	7750590	12267567	11171521	13406343	11836679	8567443	16419896	10660195	6166945	11226944	11890518	19372898
447	gamma-glutamylglycine	Peptide	Gamma-glutamyl Amino Acid	33949	LC/MS Pos Early	100001294	1535	205.082	1948-29-4	165527	145071		HMDB11667	5956519	3873495	9733838	3031894	10526353	6819820	17057284	6366287	9431591	17132328	21140464	4404994	17690508	19612836	1201496	9013534	11026531	3565985	3882654	2364469	5034036	2704858	18581290	6786803	5765146	3567576	3458963	4603453	3260239	805771	2586453	5243291	10566644	5498214	2850163	6971251
448	gamma-glutamylhistidine	Peptide	Gamma-glutamyl Amino Acid	18245	LC/MS Pos Early	1235	2740	285.119	37460-15-4	7017195	5380197			847300	884817	472591	891587	714902	755083	854952	875013	765450	995091	830780	471488	829689	892311	699720	627987	849601	356136	878253	1021258	396384	978744	848510	710238	487042	504942	207966	304553	375790	401711	410030	451254	316596	368390	195726	307734
450	gamma-glutamylleucine	Peptide	Gamma-glutamyl Amino Acid	18369	LC/MS Pos Early	1268	2991	261.144	2566-39-4	151023	133115		HMDB11171	428752	1289883	500605	634431	591638	1664950	630871	581790	413654	1563455	2325137	318308	993588	1582294	274229	363051	1187790	477734	445148	544874	254285	311639	1075162	618018	260739	243987	254791	244994	360250	177979	219856	289374	375713	158019	137612	289964
454	gamma-glutamylphenylalanine	Peptide	Gamma-glutamyl Amino Acid	33422	LC/MS Pos Early	100000491	2992	295.129	7432-24-8	111299	99868		HMDB00594	215790	667207	223408	186753	430231	286672	249068	176781	205689	715200	655727	89234		526901	199869	113992	481167	221781	157037	121614		147715	413032	320145	223808	225568	277829	322720	395358		207451	179688	248064	120712	145943	308355
455	gamma-glutamylthreonine	Peptide	Gamma-glutamyl Amino Acid	33364	LC/MS Pos Early	100001314	1750	249.108	5652-48-2	76078708	21403107		HMDB29159	23697904	60758104	10511429	10033920	31650456	24229456	53804116	22119168	15658575	17569456	23767604	22575080	74760528	27848214	4621150	4844577	17277750	14726059	10142725	10314785	31323530	4611424	33756908	11230783	10174664	1946142	4586428	4156366	6319924	1779849	1980812	6768391	3983485	3026245	2529458	5178733
457	gamma-glutamyltyrosine	Peptide	Gamma-glutamyl Amino Acid	2734	LC/MS Neg	1102	1240	309.109	7432-23-7	94340	85142		HMDB11741	22227	103956	30243	74871		78000	50522	46064	37897	138828	130017		62501	101083	16755	26188	80299	62673		34123			32204	59911	60342	62559	49250	65081	83518		37059	49909	62136			55756
458	gamma-glutamylvaline	Peptide	Gamma-glutamyl Amino Acid	43829	LC/MS Pos Early	100001126	2700	247.129	2746-34-1	7015683			HMDB11172	2110935	6556214	2699902	1866165	2251569	5571362	2427770	3025926	727972	3501162	5808996	1255648	7000089	5272790	744230	1435872	3257265	1932801	1432080	2068123	1369314	589640	3853821	1874353	1037447	753393	1250032	702114	1316802	663591	913983	1094979	830303	580871	641156	533205
3844	gluconate	Xenobiotics	Food Component/Plant	587	LC/MS Polar	338	2922	195.051	527-07-1	10690	10240	C00257	HMDB00625	148502	1446421	887987	236153		511428	662636		1601923	652841				995599	2066969	360549		496526	262705		481428		254994	567316	469565	713094	1654993	830021	790256	781172	1070264		602948	851734	2450358	626469
912	glucose	Carbohydrate	Glycolysis, Gluconeogenesis, and Pyruvate Metabolism	48152	LC/MS Polar	572	2342	225.062	50-99-7	79025	71358	C00031	HMDB00122	14707013	13094742	53500240	26361218	16705743	14239753	18680712	63284208	133967896	1648132	33921620	7934493	4907983	25855840	179625008	31760268	1953384	71160696	9794555	33106076	46836204	57412544	1548585	95624848	1126710	545790	4745123	1061833	725400	998536	1660969	850367	2614575	962244	1465138	1745574
913	glucose 6-phosphate	Carbohydrate	Glycolysis, Gluconeogenesis, and Pyruvate Metabolism	31260	LC/MS Polar	291	4537	259.022	103192-55-8	5958	19952394	C00668	HMDB01401	1128053	1086372	3140249	2361686	2194404	964999	1182552	4238958	1816852	1216443	1078101	2446868	4593794	2147481	1788121	1759844	2354723	1347535	1364450	2072375	2769378	1790142	1256053	4140949	2337528	1110320	4217798	1507464	1404067	2132578	1920626	2123022	2861114	1303159	3188270	2722836
1075	glucuronate	Carbohydrate	Aminosugar Metabolism	15443	LC/MS Polar	100000257	3233.3	193.035	207300-70-7	444791	58552	C00191	HMDB00127	150106	416206	648771	275646		236637	193653		288636	280718	159499	229967	177325	524260	446215	311654	241149	294978	285955	142272	307352	186151	148956	284235	361068	519158	623044	468357	370527	425214	656771	422203	574390	409901	810441	497001
41	glutamate	Amino Acid	Glutamate Metabolism	57	LC/MS Pos Early	561	1500	148.06	56-86-0	611	591	C00025	HMDB00148	3463025920	4585287680	2545084928	2899190016	3686383104	3246649856	3697641984	3410030592	2548041984	1609043840	2672442624	3983576320	3708364032	2945321472	2015168896	1996430976	2521882624	2415539456	2418124032	3604516864	2641291776	2285953536	3461524480	3234059008	4929259520	5184739840	4226947584	4051802112	4028617216	5134214144	4567345152	4812669952	4355073024	4198435328	3903281152	3909719296
50	glutamate, gamma-methyl ester	Amino Acid	Glutamate Metabolism	33487	LC/MS Pos Early	100001103	2170	162.076	1499-55-4;1499-55-4	68662	66546		HMDB61715	87532448	118297128	54259424	97427104	120565224	83688400	91244840	99925912	89132832	88435568	94962264	78063808	102752568	83189952	149044992	63213292	75479056	113847856	117708104	93059464	83648640	100341528	67767432	137725920	81534032	105085040	210413520	167124720	158628608	94447472	145687728	159700352	86223200	116484392	123888104	171788432
42	glutamine	Amino Acid	Glutamate Metabolism	53	LC/MS Pos Early	563	1291	147.076	56-85-9	5961	5746	C00064	HMDB00641	7497594368	4258226688	2975636736	4196047104	6582323712	2725094912	6921836032	6243248640	2371921152	5453629952	7824931328	3019892480	6826680320	7933414912	2217512960	3188325120	4391994368	3287107072	6103261696	2862306560	5623998464	1717404288	5790963712	3320397056	6580596224	6161794048	8422444032	7878069760	7002422784	6125300224	6156905984	7174782464	6618683392	6977683968	6985263616	5870372864
1288	glutarate (C5-DC)	Lipid	Fatty Acid, Dicarboxylate	396	LC/MS Polar	339	2900	131.035	110-94-1	743	3618533	C00489	HMDB00661	15294860	33536606	40049292	21046234	27933216	70672088	10861203	10263983	7310153	90029712	33852132	9183644	28172136	15825424	17675650	54498592	95401632	21000968	45667624	23129800	3986605	35819676	33934904	14672025	2096536	3136427	3308797	2683136	2345177	3366542	1794582	1895582	2553843	1748339	2381287	2038872
106	glutarylcarnitine (C5-DC)	Amino Acid	Lysine Metabolism	44664	LC/MS Pos Early	100001593	2393	276.144	102636-82-8	71464488	21403175		HMDB13130	1352590	2107863	4433349	3938008	1440922	4747134	1648756	2421813	2711655	3204840	1812869	1866058	2669268	1417849	1546545	2829836	7554772	1390026	2436847	2781760	508677	3143499	3269317	1472999	251336	178424	758726	650911	366245	222643	330697	243818	618611	795880	902082	334764
423	glutathione, oxidized (GSSG)	Amino Acid	Glutathione Metabolism	27727	LC/MS Pos Early	448	2667	613.159	103239-24-3	65359	58835	C00127	HMDB03337	35166936	57836364	42061844	62814092	40640864	93975200	27748974	51766992	37822408	43955072	55354684	49791872	30670726	36993032	64891816	33653136	37775124	36087928	48816552	66019128	28236268	59556996	44069772	30733232	60389092	70908728	50553296	81749240	73972112	76558704	67914424	72702536	51408104	51583628	74342344	59084376
422	glutathione, reduced (GSH)	Amino Acid	Glutathione Metabolism	2127	LC/MS Pos Early	496	2000	308.091	70-18-8	124886	111188	C00051	HMDB00125	3936011	5446569	3745335	5286933	19833100	29701736	1789140	8112995	2592157	3679793	4962223	3314893	5372975	5220349	30085324	4145152	2574404	70278952	15959479	7768135	1978143	14428315	4224234	11866839	4452313	9273423	23144240	7786398	15049770	24634224	5851038	12306831	1836181	2258726	6589198	7980426
932	glycerate	Carbohydrate	Glycolysis, Gluconeogenesis, and Pyruvate Metabolism	1572	LC/MS Polar	1052	2070.4	105.019	600-19-1	752	732	C00258	HMDB00139	56449000	49706532	37485708	59000164	50300944	41265160	51232240	61583396	47327192	38287316	41716112	63573056	58333904	58124376	48813008	54351340	40255064	45154584	44792972	49434812	43344456	52935648	36623080	50976360	53919232	48367852	97152560	61402088	51819624	53090200	56387212	69575912	54487356	56355496	64877492	49776436
2237	glycerol	Lipid	Glycerolipid Metabolism	15122	LC/MS Neg	1254	758	91.0401	56-81-5	753	733	C00116	HMDB00131	9994413	9597673	11986889	5438762	13148972	6397201	3210041	4246271	2001888	11364200	7681128	3583585	16341398	8402939	12374851	56931240	7318599	16914776	15101995	12163542	23605136	4978582	13495816	7592549	1311920	1070675	3303570	1121102	1705033	2601367	3755648	1618128	1508360	1308570	1804968	1413171
2238	glycerol 3-phosphate	Lipid	Glycerolipid Metabolism	43847	LC/MS Polar	100000258	3938.7	171.006	29849-82-9	754	734	C00093	HMDB00126	205213744	194268768	125471224	190100528	284375872	194352560	137398320	231391760	169179904	180464736	157120208	195642000	257288336	259182016	204692640	233681376	150627056	297033920	216150032	93938000	156236384	145696240	184685888	178558832	77675208	83006000	163747664	96452616	85706792	100430480	128886024	126466472	86950016	87004456	95718696	77069136
1704	glycerophosphoethanolamine	Lipid	Phospholipid Metabolism	37455	LC/MS Polar	100001620	3075	214.049	33049-08-0	123874	110410	C01233	HMDB00114	61050548	68908200	93713424	60333532	33745376	112394056	62173428	52551144	72743696	49056032	29314822	56865176	39461280	35451164	130123912	80553336	56106928	80954048	68804992	62795056	74848752	101823904	33701216	91234080	68208784	65812132	56545080	48534096	56549344	79104976	60843860	73291760	30209788	58065496	37760704	43815088
2243	glycerophosphoglycerol	Lipid	Glycerolipid Metabolism	48857	LC/MS Polar	100001619	2430	245.043		439964	388990	C03274		4957901	6622771	8458269	4680704	4420309	13423377	3258476	3290075	6618782	3891317	4792397	5849171	4286808	3436411	13684763	7967902	5472727	9392916	4813374	5183119	4100861	10113711	5800103	6501897	4994722	5876048	6026756	5088002	5218121	6941930	5585194	5553791	2982694	5087747	3659272	4506876
1706	glycerophosphoinositol*	Lipid	Phospholipid Metabolism	47155	LC/MS Polar	100001621	3850	333.059	16824-65-0	167572				3547367	4702610	4483649	5693445	2619498	4459218	2698149	2378758	3530104	2717613	2784165	3456808	3292430	2645027	5515446	3510915	3829275	2200430	2677685	2751442	5881695	4184029	2980615	3474442	7223820	8485675	9569201	10055766	8098559	9840212	7064611	8000527	6324833	6675312	5977950	6659466
1700	glycerophosphorylcholine (GPC)	Lipid	Phospholipid Metabolism	15990	LC/MS Pos Early	100000269	672	258.11	28319-77-9	71920	571409	C00670	HMDB00086	1058412608	1162009344	1711219968	1198147712	398845920	2046743040	1066004352	610570816	1724035200	804629760	495222528	856967488	397080704	566397696	3374188032	1521850240	1248460288	1611961088	1358297856	1152917376	1386647296	2733856000	591871040	1971936384	1294971776	1274102912	903713408	787660608	928855616	1470756352	1303522816	1200487680	624834496	1146040960	732741376	752038656
1705	glycerophosphoserine*	Lipid	Phospholipid Metabolism	57404	LC/MS Polar	100015666	3541	258.038		3081457	2339060			443905	885480	702047	605220	631897	491625	715117	537493	668791	481572	662657	1174719	303084	525909	734679	490464	358135	563646	483732	598086	822523	456958	312184	920258	1723191	1969814	2792785	2996087	3701874	2856505	4338283	3159307	2312213	2295727	3996059	3585782
1	glycine	Amino Acid	Glycine, Serine and Threonine Metabolism	58	LC/MS Pos Early	340	1375	76.0393	56-40-6	750	730	C00037	HMDB00123	582065600	187116128	631056768	368074304	882111744	526996352	895016000	615551232	433590016	1168693120	1002434368	570108416	904162304	766893184	197121232	1000048000	709272384	369345888	431423200	372027488	456249408	293955232	966699520	443070816	743545984	533608192	410338528	572146176	459259744	354366016	393445632	656066432	875257216	594576320	531066240	505700800
2699	glycochenodeoxycholate	Lipid	Primary Bile Acid Metabolism	32346	LC/MS Neg	1628	5236.1	448.307	16564-43-5	12544		C05466	HMDB00637	42982	145830	101463	159717	160439	159002	213769	455123	366047	154593	596712	215946	1508053	1073422	87658	471958	477890	40664	71067	103540	58563	32182	395440	35511	365290	182775	311731	138140	141138	96297	203205	229551	1148130	849044	73681	82777
2696	glycocholate	Lipid	Primary Bile Acid Metabolism	18476	LC/MS Neg	342	5163	464.302	475-31-0;863-57-0	10140	9734	C01921	HMDB00138	127555	367267	166592	236520	384079	197584	305573	909007	318868	321524	1441441	145224	768525	1050164	494933	447032	635305	144948	120631	102489	110655	71213	452643	135959	473091	270689	427457	135878	146877	207008	207914	268379	509122	279946	149278	102796
2716	glycodeoxycholate	Lipid	Secondary Bile Acid Metabolism	18477	LC/MS Neg	100000436	5281	448.307	360-65-6	3035026		C05464	HMDB00631	42438	284968	52602	8244	329762	100339	113332			25137	61286	63909	142415	148157	60303	112437	395156	10852	30386		58210		385715	58457	562864	169780	73046	52421	444278	150363	210071	304621	333518	50434	23224	6708
2464	glycosyl-N-palmitoyl-sphingosine (d18:1/16:0)	Lipid	Ceramides	53013	LC/MS Pos Late	100009272	2623	700.572						348263	725703	919884	518703	279369	551116	720491	943320	1398835	777119	385344	543159	385621	1220307	522078	346677	541785	348799	702298	468493	212806	339760	378858	558719	377661	463772	237022	559719	406869	579598	329731	235849	646050	434050	648664	609189
2465	glycosyl-N-stearoyl-sphingosine (d18:1/18:0)	Lipid	Ceramides	52234	LC/MS Pos Late	100001882	3053	728.604						192083	594085	672380	316940	175872	474019	464335	582544	954952	583454	259391	550731	333129	375555	663742	310377	448706	181993	438920	248338	141770	365951	326737	325616	280882	251981	137162	170733	236453	415023	160426	201135	255036	244755	309573	279306
612	glycylvaline	Peptide	Dipeptide	18357	LC/MS Pos Early	100000487	2734	175.108	1963-21-9	97417	2006926		HMDB28854	536416	359699	487986	435780	659799	910698	460257	389884	369346	496184	463803	305493	330943	345921	683237	533996	405107	630605	491704	487326	163185	495098	343516	570843	125153		331617	135437	211942			190732		164224	76409	81479
3643	guaiacol sulfate	Xenobiotics	Benzoate Metabolism	46111	LC/MS Neg	100004208	2344	203.002		22473	21078		HMDB60013	23992	40585	43402	57173			69243		204951	38537		94489		55826	22205	17448			30658		72097	38971			27521	47343	66012	69342	147440	63290	89330	34315	82220	39073	34472	94261
391	guanidinoacetate	Amino Acid	Creatine Metabolism	43802	LC/MS Pos Early	344	1937	118.061	352-97-6	763	743	C00581	HMDB00128	3968513	2469444	5705364	2197676	4592694	6487904	7953285	2249589	1362853	6854066	6884166	1063955	11465004	51789660	1613997	3504266	5003893	3112968	4877007	9180863	3558724	3029104	3062205	6378673	11038967	8151571	3124179	6425990	9697534	7545863	10546573	7960302	10225525	7169872	3150950	6616609
3380	guanine	Nucleotide	Purine Metabolism, Guanine containing	32352	LC/MS Pos Early	172	2032	152.057	73-40-5	764	744	C00242	HMDB00132	4724936	4142191	13954664	11518624	4061487	20358536	837222	4702422	6480037	4084585	4162413	4338518	1397600	8462550	5290719	8208822	4245943	7015455	4930143	9154720	7507017	9645728	4010544	6925795	12076894	17157520	21086114	17048964	24988098	19539984	19263110	15061443	15194788	14482025	15975328	14874081
3379	guanosine	Nucleotide	Purine Metabolism, Guanine containing	1573	LC/MS Neg	1099	1662	282.084	118-00-3	6802	6544	C00387	HMDB00133	3204452	2792641	2061061	3288386	1249959	1407936	1497655	2139249	1294541	2286953	1722426	1317991	1096956	2473166	1274658	3043637	1546542	2109272	1073736	2650595	2682903	1583578	1936485	1465379	4058171	5705737	8466409	9851745	6444648	3596945	4714267	6182104	5101284	4707007	7574181	7846230
3374	guanosine 5'- monophosphate (5'-GMP)	Nucleotide	Purine Metabolism, Guanine containing	2849	LC/MS Pos Early	347	800	364.065	5550-12-09	6804	741	C00144	HMDB01397	2830360	2209861	1577023	1179696	1415027	1829772	2447110	3719865	3940289	3741833	3277574	1905238	894048	3927365	1198116	3217750	1214829	862634	2678659	1102424	2752947	1227265	4503222	1298008	5676086	8818315	6499966	8398957	5515154	7999738	6425425	6830670	2000633	7840338	9093988	10146660
3521	gulonate*	Cofactors and Vitamins	Ascorbate and Aldarate Metabolism	46957	LC/MS Polar	100001586	2750	195.051	20246-53-1	9794176	7969943	C00257	HMDB03290	4048835	4118698	10242379	2392674	4381821	2247755	5972960	2049507	2794322	7557557	3607305	2794909	2468277	4680672	2773875	2946073	3544943	2898717	4044430	2785836	4755364	3082545	3775968	3725286	7145473	7204549	9500890	5630709	6765295	6018929	9437054	8035582	9294904	7061976	11175126	7205812
3567	heme	Cofactors and Vitamins	Hemoglobin and Porphyrin Metabolism	41754	LC/MS Pos Late	100001386	1124	616.176	14875-96-8	26945		C00032	HMDB03178	4700824	6509173	2618641	3803610	5860101	2602441	2573828	3572431	2506301	2657033	7032576	4915965	1418858	4734768	4264269	5942720	17501328	3148976	4223836	2861678	14675518	2044168	2460902	3542803	9463237	5631326	2426425	4642941	4530564	6038745	7117248	4864732	5636401	10359621	6792182	8604290
1149	heptanoate (7:0)	Lipid	Medium Chain Fatty Acid	1644	LC/MS Neg	925	3670	129.092	111-14-8	8094	7803	C17714	HMDB00666	431045	592071	693828	365590	818496	382889	551410	407652	561996	465859	259575	441584	516766	463844	286547	510368	380713	292559	364715	449963	1132626	349135	592856	259249	395385	418169	426884	235597	465680	616330	760357	443309	551094	450779	533394	337691
1406	hexanoylcarnitine (C6)	Lipid	Fatty Acid Metabolism(Acyl Carnitine)	32328	LC/MS Pos Early	100000781	3308	260.186	6920-35-0	6426853	4932273		HMDB00705	23864644	47298788	33886136	77763072	46921124	23317208	31157348	48294056	7081347	109104272	78142456	14795180	37127472	115693976	57943896	52500060	62744512	37055900	47285648	43041268	12260623	15423452	52498916	39368820	1196829	2310787	5151439	2279827	3634645	3475050	3179000	2435458	2377500	2811839	3382741	1816562
1387	hexanoylglycine	Lipid	Fatty Acid Metabolism(Acyl Glycine)	35436	LC/MS Neg	100001527	2900	172.098	24003-67-6	99463	89859		HMDB00701	63087	214024	371033	201209	348375	91388	95667	216614		427997	511333	28215	301354	789368	31046	510100	417975	350847	302425	165609	57325	84696	646579	165868									44692		59600
3610	hippurate	Xenobiotics	Benzoate Metabolism	15753	LC/MS Neg	100000014	2106.9	178.051	495-69-2	464	451	C01586	HMDB00714	1588071	2139736	4592313	1055399	1141461	540640	2404304	944887	2367100	4599152	1420214	1379352	928369	2998186	533489	1292085	1860359	856153	1388057	2004169	2891963	361183	3693125	1197523	1487748	2129789	1465256	1418703	3272789	2463208	4292529	2205090	1968695	1446321	1753555	2813578
81	histamine	Amino Acid	Histidine Metabolism	1574	LC/MS Pos Early	354	3035	112.087	51-45-6	774	753	C00388	HMDB00870	138435	1072138	1205834	1419183	473089	978285	213059	825896	1233103	1080580	371257	821459	238568	2800292	806614	326785	661586	475499	1419194	506063	935304	336194	616157	201591		603640	278087	368592	1676401	612735	731045	811204	1055150	431227	607628
65	histidine	Amino Acid	Histidine Metabolism	59	LC/MS Neg	355	755.9	154.062	5934-29-2	6274	752	C00135	HMDB00177	90029440	51070880	28815806	24295496	84758672	36986516	98224488	30120676	18254726	49520168	58253828	26835384	104339984	49369792	25689664	22916918	58736532	34507224	46540716	45827564	21618772	26263438	95603744	47629440	10682566	14464091	7339452	7734260	9105533	16845472	18003490	9698042	8213274	11070452	6442606	10067394
366	homoarginine	Amino Acid	Urea cycle; Arginine and Proline Metabolism	22137	LC/MS Pos Early	100000961	2882	189.135	156-86-5	9085	8732	C01924	HMDB00670	351142208	155191408	84789264	55789884	311760512	28486328	527551264	82734656	100346872	156787296	105412032	153411312	228622896	117741952	18121756	305190336	216825280	77342248	354600640	76239624	675136768	98844272	316351520	166629712	698210240	776254336	597782272	544194816	687695552	712986816	680257728	614644928	484724608	433121920	488579328	547543808
78	homocarnosine	Amino Acid	Histidine Metabolism	1633	LC/MS Polar	41	3938.7	239.115	3650-73-5	10243361	8418848	C00884	HMDB00745	9388933	4792978	1974054	4360701	5203245	2879307	8790311	1411532	1839195	4989529	3078785	1990822	5243345	2772190	1752102	2319038	7252957	3425755	12681191	5437767	5856443	3106274	6605645	2293330	2993606	5448124	1358308	2918728	3919297	4231319	3968257	1077698	1764755	5660194	1320465	1346329
367	homocitrulline	Amino Acid	Urea cycle; Arginine and Proline Metabolism	22138	LC/MS Pos Early	100000963	1908	190.119	1190-49-4	65072	58582	C02427	HMDB00679	78320200	202771808	145944208	96145360	192359056	119857464	204091008	61529220	95696416	111075704	92543280	86564352	72650824	56243668	98385616	105610328	140730000	226890656	223063280	56809696	192773296	207120096	144649680	145045456	242587184	279689408	249908912	162922384	92037992	191536608	213148224	202727072	264192192	304248640	94854240	225542672
21	homoserine	Amino Acid	Glycine, Serine and Threonine Metabolism	18351	LC/MS Polar	100000458	2875.8	118.051	672-15-1	12647	12126	C00263	HMDB00719	2450146	6889352	2553788	3809732	5415643	2306603	9386829	11027368	2692260	10237460	6516801	4174657	2031823	6979878	1850752	3105486	5703278	1658498	4811105	4471458	2422965	1154370	2729630	1993207	3534955	1958812	3079461	3680274	3558840	2009726	2118074	4184879	3890293	5005321	3185996	3829194
3945	homostachydrine*	Xenobiotics	Food Component/Plant	33009	LC/MS Pos Early	100001550	1750	158.118	1195-94-4	441447	390180	C08283	HMDB33433	201835920	455922560	92591584	174732272	457108352	118427216	308450304	118092648	87460768	160498800	162230768	123056688	101822552	79909512	25793718	125606240	227436064	250951280	153571248	64349576	182603072	47203352	288950144	293204224	86470968	62863588	73676920	104533200	120937816	90819888	69893960	115853312	92247080	206663952	68451144	58603044
40	hydroxyasparagine**	Amino Acid	Alanine and Aspartate Metabolism	62060	LC/MS Pos Early	100020205	1149	149.056		97663	88149	C03124	HMDB32332	3665893	7319387	7590585	10528036	6566708	4323988	12034852	9028602	6430948	8301011	7638846	8903973	5778045	9203067	3553871	9631283	6164103	4092496	6718148	3542221	6150188	5228418	7116951	5032391	16272860	13722593	11575034	17806690	11623139	12403548	14623750	13183531	25735804	14002472	10834767	13134239
349	hypotaurine	Amino Acid	Methionine, Cysteine, SAM and Taurine Metabolism	590	LC/MS Pos Early	358	724	110.027	300-84-5	107812	96959	C00519	HMDB00965	60480864	86706432	44261440	96940928	118262560	66047632	78711120	16634528	52286716	50043640	40519616	73467184	26385354	45791680	52645940	68327040	49293352	127145648	140810976	104877472	49620704	114381280	35631312	269621568	148611232	578177792	125319616	576740672	358108160	590092032	529415104	211583056	168533952	207325232	561397632	693209216
3322	hypoxanthine	Nucleotide	Purine Metabolism, (Hypo)Xanthine/Inosine containing	3127	LC/MS Neg	171	1291.2	135.031	68-94-0	790	768	C00262	HMDB00157	12451707	5611493	10400998	9002821	6054815	12398549	3288168	5581668	6888107	14306215	10073272	4171527	3564167	14608220	11710476	6961622	11272656	13794553	10788380	6182957	9290359	9213921	8442969	11480185	7446336	9151482	15484490	10160434	14394791	11088363	18056620	11245962	9628041	12500526	9670268	13544892
76	imidazole lactate	Amino Acid	Histidine Metabolism	15716	LC/MS Pos Early	100000263	2040	157.061	14403-45-3	440129	389128	C05568	HMDB02320	46462128	30344010	27584640	11819553	45855160	34789032	28574796	6602970	11644215	29851980	35724256	9700391	26739410	14365543	8210121	11624548	34936224	41203000	39102212	33318616	15759278	24260824	51926336	17305076	7591838	10942949	3468115	10342843	14404835	16731016	11357444	7085215	5889671	6686377	6231851	12684422
74	imidazole propionate	Amino Acid	Histidine Metabolism	40730	LC/MS Pos Early	100003434	2263	141.066	1074-59-5	70630	63798		HMDB02271	46652496	38089136	11351354	10409432	8820257	30386644	31134970	3585054	8898855	18120872	25642056	12622446	4848666	20499510	945920	32187606	16629656	33964836	46005720	92282160	17295488	36913144	8324443	38398700	50341720	7026294	37000536	8778529	133573824	9554584	12917972	59433532	4198020	9116162	4406792	7811298
238	indoleacetate	Amino Acid	Tryptophan Metabolism	27513	LC/MS Neg	100001034	2200	174.056	6505-45-9	802	780	C00954	HMDB00197	94925	64127	19157	54687	39262	34029	79216	208352	35523	100044	36674	76873		21607	173095		49551		41800	73126	26825	26377	28104	33880	46943	13575	43878	40451	29929	16523	24543	53523			31222	26696
237	indolelactate	Amino Acid	Tryptophan Metabolism	18349	LC/MS Neg	100000463	2286	204.067	832-97-3	92904	83867	C02043	HMDB00671	2146888	2160636	4347187	1137979	1227097	3563224	1224939	525519	2985921	2547822	5283798	3245199	949107	1247788	2211912	1371036	1449578	1171861	2719834	1011599	1683054	2194214	1907705	1016373	1315868	1488740	1151972	2271561	1505645	1236171	1069255	1032787	1277831	1173988	1316279	1548050
3321	inosine	Nucleotide	Purine Metabolism, (Hypo)Xanthine/Inosine containing	1123	LC/MS Neg	361	1602.1	267.073	58-63-9	6021	21241953	C00294	HMDB00195	173432512	120430808	74779032	169184832	122614480	100358232	115992888	126948992	77152512	127731192	104455888	59312136	68402960	114651936	114781856	138913104	105133976	163012192	105496928	74354824	115507168	108976592	108319448	141558224	111670080	122992016	194099984	185697296	136041376	79559264	107976000	160628784	123583488	121298608	132850344	142146208
3320	inosine 5'-monophosphate (IMP)	Nucleotide	Purine Metabolism, (Hypo)Xanthine/Inosine containing	2133	LC/MS Neg	362	650	347.04	4691-65-0	8582	5482599	C00130	HMDB00175	70105384	48874764	44310896	46549376	60122384	65077012	77013912	106299608	65882856	82446600	69516752	53608856	37498904	36943916	58102404	86223856	48404940	62775628	98908968	43112584	56704552	72904432	76595760	56229748	46514648	41777500	37505200	57783280	47051468	45010008	33741636	53266484	15205854	53718056	47116992	38959600
1676	inositol 1-phosphate (I1P)	Lipid	Inositol Metabolism	43849	LC/MS Polar	370	4785	259.022	573-35-3;106032-59-1	440194	17215924	C01177	HMDB00213	504067	1420579	1391452	1296271	655833	822635	736619	766563	715147	520497	1037070	1119294	1445080	511294	1542572	856733	1584740	1463998	717090	972761	868094	610883	1000911	1249501	993427	575280	733085	569181	331448	755214	333654	396868	1638362	521435	570747	534118
314	isobutyrylcarnitine (C4)	Amino Acid	Leucine, Isoleucine and Valine Metabolism	33441	LC/MS Pos Early	100001055	2810	232.154	25518-49-4	168379			HMDB00736	122342864	295481728	204134208	704464448	140072464	294708224	238254304	552357696	136013920	554649344	269103232	117854072	153797552	245980160	381990272	276495744	513104320	203641600	375288672	82815048	43994184	194062080	165330928	303783072	106504728	161577136	177650144	132968880	346420640	159102496	111496824	156406288	109505840	91250496	139909936	153791968
315	isobutyrylglycine	Amino Acid	Leucine, Isoleucine and Valine Metabolism	35437	LC/MS Neg	100001590	1420	144.067	15926-18-8	10855600	9030891		HMDB00730		52441	161497	79587	37424	56921	81940	68515	103665	87953				26937		87973	125593	48555	83807		128523	101811			256387	169096	129681	164178	244418	251552	350456	307122	324358	79657	178982	368783
1456	isocaproylcarnitine	Lipid	Fatty Acid Metabolism(Acyl Carnitine)	61779	LC/MS Pos Early	100016063	3322	260.186						571692	2381400	2905044	11571898	1337031	1835281	1079117	4993933	279440	8051575	5552308	1054649	1471402	4887720	3248970	5304119	11732253	1410348	4614223	885986	409129	1481155	2581548	1149513	629176	966241	2035732	978617	1920035	1154873	983132	1392030	895535	963816	1234513	808823
1109	isocitrate	Energy	TCA Cycle	12110	LC/MS Pos Early	1206	773	210.061	20226-99-7	1198	1161	C00311	HMDB00193	4038780	386434	1093836	9515852	15113944	9524908	3067843	13339948	4000448	1290281	988217	1308605	8509677	19003466	12417748	1828008	298091	11368645	8890020	5159107	239309	12267662	3551143	11518579	3957790	9850764	42839300	5892619	13760143	13383089	3589845	26318460	11960862	604027	17839032	17791280
288	isoleucine	Amino Acid	Leucine, Isoleucine and Valine Metabolism	1125	LC/MS Pos Early	376	2800	132.102	73-32-5	6306	769	C00407	HMDB00172	150347504	167103136	312306528	323000256	107266208	796835520	49143184	121936064	87329552	535474624	535668000	119029584	113175400	272970336	186963952	193864304	384188704	322570080	209372816	372782080	113799528	319594432	272709120	231442080	108394000	131460216	190713648	109710840	185926128	161192800	154665360	155668336	111866768	101160080	112065960	99099168
265	isovalerylcarnitine (C5)	Amino Acid	Leucine, Isoleucine and Valine Metabolism	34407	LC/MS Pos Early	100001393	3085	246.17	31023-24-2	6426851	4932271		HMDB00688	26524442	96559248	22961320	211500512	27867320	119700816	49459792	168462416	25549406	290908992	76030128	23792354	23202444	46407668	78403736	46594816	283900608	24657556	125429848	12077146	3735200	55585868	42576168	48102220	3957607	11776165	13002876	18442066	46563460	9643673	8070443	8036400	14274299	7246503	25937134	18748212
264	isovalerylglycine	Amino Acid	Leucine, Isoleucine and Valine Metabolism	35107	LC/MS Neg	100001452	1950	158.082	16284-60-9	546304	475516		HMDB00678	171191	134228	732386	130137	97139	177143	171003	111275	223049	433319	184314		125754	221221		233886	291040		230932		448973	105681	304308		335469	168072	253921	252419	414922	168535	332186	351714	301738	139683	396616	357665
221	kynurenate	Amino Acid	Tryptophan Metabolism	1417	LC/MS Neg	98	2224	188.035	492-27-3	3845	3712	C01717	HMDB00715			35958	12476		26825				67196	68897						28106		21607		26627				44596	93343	136646	50781	45312	181953	300456	95981	47148	63696	213619	104672
217	kynurenine	Amino Acid	Tryptophan Metabolism	15140	LC/MS Pos Early	100000265	2739	209.092	2922-83-0	161166	141580	C00328	HMDB00684	1874438	2542392	3377627	1557741	1216485	8025556	1288746	1575189	2558737	18327252	24565886	2555256	5764476	1737754	1719173	1941278	5137992	3318277	4578649	1590575	2095474	1787724	3939501	2236410	4782475	4573404	7173253	7381125	7772692	5041839	5415912	6072542	4708483	4981787	6195429	5779056
929	lactate	Carbohydrate	Glycolysis, Gluconeogenesis, and Pyruvate Metabolism	527	LC/MS Neg	482	681.6	89.0244	79-33-4	612	592	C00186	HMDB00190	767573440	657721792	684913344	657239424	1094513152	943603328	539338624	843629824	619580416	757905408	494758432	620581248	1047847936	960720192	1100435840	665677888	633913984	1109881216	897088448	701572480	449499840	763150912	535904768	975081984	372595200	337374240	889056704	500391584	535104736	432293888	607656320	550649344	287481888	410000864	397374880	455148256
2474	lactosyl-N-palmitoyl-sphingosine (d18:1/16:0)	Lipid	Ceramides	53010	LC/MS Pos Late	100009030	2527	862.625	4201-62-1					56921	197742	186924	157209	74494	153868	155146	238855	365242	127684	98975	131444		193503	116922	89989	139735	71823	148949	72988		69865	72518	112082	112898	115371	145002	232978	148287	167250	110823	118722	214288	138524	279572	198009
1413	laurylcarnitine (C12)	Lipid	Fatty Acid Metabolism(Acyl Carnitine)	34534	LC/MS Pos Late	100001392	1235	344.28	25518-54-1	10427569	8602997		HMDB02250	123533712	142778944	83271080	164134944	209854832	103873688	94220496	130826520	24780790	209116736	137000656	23508828	117256904	150779040	82418176	98631024	109383216	174589584	100944832	84182760	27138200	35279304	123079288	137702720	969381	1586438	2384135	2125510	3057789	1870298	1174055	1834723	1295428	1861022	2752164	1104664
254	leucine	Amino Acid	Leucine, Isoleucine and Valine Metabolism	60	LC/MS Pos Early	397	2864	132.102	61-90-5	6106	5880	C00123	HMDB00687	211903376	235163968	324341760	388686784	202319424	818169344	137143040	193786800	97706832	704334528	764938496	131472320	222544368	440247328	199015792	222968400	505563040	371766368	348167104	391526720	150922432	316611200	366867584	271370208	105500544	129462608	158053552	99769072	188908800	171005600	162637040	155767424	119151280	103182704	109554152	91810984
654	leucylglycine	Peptide	Dipeptide	40045	LC/MS Pos Early	100003185	2778	189.123	686-50-0	79070	71402		HMDB28929	178696	229401	379819	210145	255975	547850	217295	399529	415314	397098	289777	193298	308541	178948	653289	127862	283040	525620	333902	225382		375004	239029	394022	132290	184899	298560	409980	347170	328724	238463	314058	176043	174302	260294	265029
2373	lignoceroyl sphingomyelin (d18:1/24:0)	Lipid	Sphingolipid Metabolism	57330	LC/MS Pos Late	100006298	3437	815.7	60037-60-7		24846875			2704930	4990473	7528927	3877955	3406545	4215661	3398506	5472767	12217533	3729380	2211769	3863462	3321144	9289713	3542525	2828119	3038146	2423326	4503661	3745512	3610397	2848747	2845480	5483228	4218152	3303745	2119908	4003852	3185648	4973228	3635551	3107381	4857092	3800655	4280406	5230768
1209	linoleate (18:2n6)	Lipid	Polyunsaturated Fatty Acid (n3 and n6)	1105	LC/MS Neg	180	5535	279.233	60-33-3	5280450	4444105	C01595	HMDB00673	4307956	11816866	4528936	7399478	13735434	2770198	5074619	4500204	11406362	6678133	18476172	3458845	4485358	13255766	10193659	2705740	3057465	12639593	4693684	6324268	3924630	1295869	4332538	8179330	1833245	2142709	3169268	3863639	1880400	3928426	2777957	2129671	3344786	5740228	3206256	3317954
1211	linolenate [alpha or gamma; (18:3n3 or 6)]	Lipid	Polyunsaturated Fatty Acid (n3 and n6)	34035	LC/MS Neg	100001337	5450	277.217		5280934	4444437	C06426	HMDB03073	604181	2034020	499088	795200	3663311	355630	698012	623570	771740	687281	2967047	312715	727332	2733541	1484058	422122	459202	2710773	784822	824102	493942	346259	701813	1376269	287875	298605	349536	371723	176674	291131	360149	245105	397976	362875	459244	388334
1420	linolenoylcarnitine (C18:3)*	Lipid	Fatty Acid Metabolism(Acyl Carnitine)	57511	LC/MS Pos Late	100015831	1310	422.326						3986243	15218485	4761227	4422050	17667382	4903149	5679191	8140827	3875114	15822974	11615914	1836788	9364210	8006590	11154905	6669471	2190569	27133610	1464998	3036931	712052	2218225	3722056	10361002								147750		167540
1419	linoleoylcarnitine (C18:2)*	Lipid	Fatty Acid Metabolism(Acyl Carnitine)	46223	LC/MS Pos Late	100003151	1430	424.342	36816-10-1	6450015	4952667		HMDB06469	60863772	128863776	75195424	38636272	170622672	72619320	57832888	98662080	40991216	183892096	97489600	25378420	100398448	80254632	99990936	92773232	41297776	237409040	60626516	35186424	9385486	29416632	68471392	86936680	1431839	1062990	1637899	1541020	2221962	1965108	1817029	2321893	707334	1879844	1907375	1192950
91	lysine	Amino Acid	Lysine Metabolism	1301	LC/MS Pos Early	407	2850	147.113	56-87-1	5962	5747	C00047	HMDB00182	186677216	227463936	258582640	360775616	177086000	479253920	157918000	292049408	81172720	573237696	322968320	173453584	219267920	243971824	181499600	184809328	242919760	164274944	222240544	232859920	185378880	281917920	230985664	194223648	101649840	150369424	157093024	159432256	115150416	180818816	163680816	116824696	176838896	142906336	207723856	149991440
1116	malate	Energy	TCA Cycle	1303	LC/MS Neg	409	615.6	133.014	6915-15-7	525	510	C00149	HMDB00156	256919408	288456320	307418496	376848352	385520320	576421312	223931072	399154912	195317856	381985120	208013584	312982080	475694208	353337312	358278496	284507680	253200096	471318208	314483392	467347648	369252608	352741280	315845344	341077440	128420688	101835312	226431040	150450464	164777920	138944928	195319216	196950288	104922344	151833488	133005088	129258264
1300	maleate	Lipid	Fatty Acid, Dicarboxylate	20676	LC/MS Polar	100000707	2640	115.004	110-16-7	444266	392248	C01384	HMDB00176	3154346	3447347	2871051	3128584	4154691	6813029	2205203	3535939	1883732	4385400	2534251	3110459	4664774	4221357	5494356	3918658	2739282	7072023	3406597	3044058	2690032	3834708	3677273	3249684	1395918	1423345	3038092	1400987	1792612	1680606	2671282	2635427	1165865	1493758	1177611	1414649
1132	malonylcarnitine	Lipid	Fatty Acid Synthesis	37059	LC/MS Pos Early	100001526	2086	248.113	853728-01-5	22833583	21403153		HMDB02095	13377858	12721472	13464674	10111441	10682549	17687028	12826006	11477608	14107512	14735335	12096797	11557578	8271437	9860716	17301358	11564512	10715439	14128485	8657547	16173396	12063422	9552701	13424372	8604409	6844699	6482889	14174469	8911767	8202341	12784949	8143806	9704817	8577101	9807546	9021669	6507950
1027	mannitol/sorbitol	Carbohydrate	Fructose, Mannose and Galactose Metabolism	46142	LC/MS Polar	100001740	2320	181.072		5780	440	C00794	HMDB00247	7001592	16128277	16253368	19560248	11961132	11892732	14482453	21715540	6753239	11576335	9325011	9729457	6900154	19210936	63388476	20958272	7704162	12504120	30577428	11629226	21239404	22818998	11026923	13489081	20938148	22136552	33198734	19132128	28281088	25011006	29120590	33702884	15992084	18229732	35546272	16084618
1028	mannose	Carbohydrate	Fructose, Mannose and Galactose Metabolism	48153	LC/MS Polar	803	2200	225.062	3458-28-4	18950	141983	C00159	HMDB00169			457593	305164	357846			950443	1366201		321303			552169	2331570			857157		423770	920828	512320		1249418									298765	243308
1029	mannose-6-phosphate	Carbohydrate	Fructose, Mannose and Galactose Metabolism	1469	LC/MS Polar	294	4510	259.022	70442-25-0;104872-94-8	439198	19969422	C00275	HMDB01078		291613	1572288	307615	511134	475924	219881	1159601	385823	178120	90035	617778	3024048	1334406	214323	195601	245628	775181	690607	500222	129484	175933		852442	181072	208155	1285414	269740	532474	682776	542056	531937	710971	176764	562243	423501
1166	margarate (17:0)	Lipid	Long Chain Fatty Acid	1121	LC/MS Neg	891	5731	269.249	506-12-7	10465	10033		HMDB02259	4066542	5562645	4359115	4172429	6938462	3594451	3180428	3831213	5366059	4181367	9912895	3134861	3435461	6137440	4920961	2549870	3122170	5839528	4763379	6459926	5117125	2355854	2957897	6330067	3947661	3402744	4374169	5552968	3347877	3308247	3035168	4060056	4668656	4517330	4287780	4217853
1448	margaroylcarnitine (C17)*	Lipid	Fatty Acid Metabolism(Acyl Carnitine)	57512	LC/MS Pos Late	100004054	1424	414.358	106182-29-0		35015987		HMDB06210	63777584	113987464	62464296	75757712	129622528	88049264	60724432	134661376	11021601	153404992	113621240	7879533	128523016	134718784	37284900	69582336	63714456	151932320	57133632	33131824	8020678	18970216	74880528	81758360	884996	887283	1373276	1067993	1963817	1498930	1540949	1675014	792215	1134863	1520408	1064772
1220	mead acid (20:3n9)	Lipid	Polyunsaturated Fatty Acid (n3 and n6)	35174	LC/MS Neg	100001472	5650	305.249	20590-32-3	5312531	4471956		HMDB10378	2912533	3830150	3804410	5522165	5962230	2092084	3313056	2411692	6721866	6314168	4945360	1435572	1572050	5878703	13202745	3533249	2654213	11335652	4789522	3667171	2717883	3585959	2779593	4288020	3832702	4263531	4934377	5405088	2495777	3863796	3996565	3846291	5137480	4521937	5911479	4319369
320	methionine	Amino Acid	Methionine, Cysteine, SAM and Taurine Metabolism	1302	LC/MS Pos Early	415	2526	150.058	63-68-3	6137	5907	C00073	HMDB00696	230938784	223988112	324387840	205308096	102929592	570786688	87537632	74076136	90622936	554418560	530306592	410505152	24693636	108290440	203315888	182978208	278249056	212262864	358578400	192036576	144320272	256559408	234047712	227744640	77491152	81717472	77239552	95297680	124796592	97118360	96423968	121967584	34188368	34712644	72908480	74720192
324	methionine sulfone	Amino Acid	Methionine, Cysteine, SAM and Taurine Metabolism	44878	LC/MS Pos Early	100004635	1250	182.048	820-10-0	69961	63154			499774656	577145920	367737920	284386176	560959552	334602400	782832128	396223776	429427808	489826624	272085536	318916288	424733888	315864512	298169984	425817440	600599040	550171712	645366912	488853824	862831168	607699456	671821120	361846144	757868480	858091584	420405920	495922464	516580384	661580736	647479616	613751360	560711104	698471680	370493856	397670336
325	methionine sulfoxide	Amino Acid	Methionine, Cysteine, SAM and Taurine Metabolism	18374	LC/MS Pos Early	100000039	1272	166.053	3226-65-1	158980	139840	C02989	HMDB02005	7511883	16630456	6651611	4268868	9186627	5075461	29982576	9381111	18745392	7659996	12113250	53383056	42889748	4516966	21330688	3848390	10221506	17583262	4435981	4815213	3825546	4142110	9883124	10806806	5341691	3123812	2454289	3262031	4956233	2463177	3334794	4662563	1507173	2761782	1523975	4286627
4081	methyl glucopyranoside (alpha + beta)	Xenobiotics	Food Component/Plant	46144	LC/MS Neg	100005864	1070	193.072						808121	339549	232245	440657	566754	390364	411479	378869	205447	323150	206495	438413	320333	211948	284906	395770	317505	446477	231994	291619	332790	268870	372733	286011	409142	364006	916198	493269	579008	467100	503262	279541	337327	365580	355442	629168
3672	methyl-4-hydroxybenzoate sulfate	Xenobiotics	Benzoate Metabolism	48429	LC/MS Neg	100006116	2873	230.997						44376	253065	184334	61995	39030	316872	22250	32795	175179	403328	105124	218041	27106	84408		115519		15916	58749		100979	78905	28014	18690	35212	80497	111105	71845	54860	54442	92668	68131	57101	72825	51014	162358
3468	methylphosphate	Nucleotide	Purine and Pyrimidine Metabolism	37070	LC/MS Pos Early	100001805	544	113	7023-27-0	13130	12578		HMDB61711	87128336	66693644	53206904	72551016	91150600	81134656	70403008	47787544	33969672	64314272	71611168	52481404	59816172	45026884	78600912	61977632	66357636	95631952	58212616	65578744	55446876	69696488	48588296	75981344	41133352	46053480	77246080	50829104	63054712	38507152	58590380	57054300	47231804	51125084	47033008	45991188
302	methylsuccinate	Amino Acid	Leucine, Isoleucine and Valine Metabolism	15745	LC/MS Polar	2051	2800	131.035	498-21-5	10349	9922		HMDB01844	3337698	2414532	1926479	2060016	3599723	4012260	1858081	1357547	1258149	1868338	2080369	2467142	1827862	2536805	3546147	4847032	4754473	2512569	2680097	4246526	1589071	2322652	2338409	2750366	1202324	1977511	3336205	1429254	2971503	1746193	1420827	2595542	1438996	1230547	993867	1317830
1667	myo-inositol	Lipid	Inositol Metabolism	1124	LC/MS Polar	363	3506.3	225.062	87-89-8	892	10239179	C00137	HMDB00211	403652512	515987328	318253472	716084928	401602272	264406880	221490256	257267984	327519392	299464480	271807168	387494912	472330816	505286592	300041920	454250400	582467776	429049664	540125504	361383008	760716800	288967552	456288128	336266624	649404544	744785216	729520768	626501696	500716544	811623680	664954240	585443520	683448000	643685056	505421344	615568576
1159	myristoleate (14:1n5)	Lipid	Long Chain Fatty Acid	32418	LC/MS Neg	100001198	5346.9	225.186	544-64-9	5281119	4444564	C08322	HMDB02000	3940657	2879726	4395492	1694686	4230740	1643187	2094785	3397036	913050	7367986	5989375	398416	838750	2686252	2626614	3105949	1944356	3874585	3551967	3613450	1622280	1578551	4193316	1686467	327449	102704	344588	608464	320433	411474	407401	368533	454356	271248	402399	459735
1424	myristoleoylcarnitine (C14:1)*	Lipid	Fatty Acid Metabolism(Acyl Carnitine)	48182	LC/MS Pos Late	100006051	1316	370.295	889848-55-9	90659872	34999520			110548360	135883712	145929472	206824928	146462128	138795152	89576928	201441808	48820048	411493824	178016752	27632350	79520096	141205968	129573016	150849440	70776184	121156512	105944408	91867856	33808800	62386272	102777280	114564592	901971	1055075	1217721	1343295	1831283	1615599	521500	2174916	849594	1469348	1683509	814319
2366	myristoyl dihydrosphingomyelin (d18:0/14:0)*	Lipid	Sphingolipid Metabolism	57365	LC/MS Pos Late	100009038	2060	677.559			24846886		HMDB12085	299265	638956	606569	431779	430411	434571	514138	527544	625046	439453	348491	434893	468307	432373	433554	397817	457369	362614	438379	417327	295645	217597	396927	419196	590708	550812	406342	704055	444613	796106	416062	521723	902686	429157	878727	940605
1414	myristoylcarnitine (C14)	Lipid	Fatty Acid Metabolism(Acyl Carnitine)	33952	LC/MS Pos Late	100001270	1350	372.311	18822-89-4	6426854	4932274		HMDB05066	419288064	400677184	273000576	316041248	536875200	304714656	217913184	328496000	76034080	481321472	397476704	60202036	346840640	398055072	218101520	293133760	320575840	488860128	328761312	179301760	75211584	112688040	385404192	367491488	4998785	5765882	8878041	7218277	10816236	9842188	7810885	9265490	3368253	5577360	7913570	4654274
70	N-acetyl-1-methylhistidine*	Amino Acid	Histidine Metabolism	43255	LC/MS Pos Early	100004299	2100	212.103		193270				180289	835909	700673	630435	680462	369930	2014719	422094	1317594	751890	638007	1207287	321277	399185	459487	760622	717748	223109	294610	385519	539548	711491	599221	257490	364448	384705	149714	329372	388292	262147	394149	192867	2042266	1670658	544643	806380
52	N-acetyl-aspartyl-glutamate (NAAG)	Amino Acid	Glutamate Metabolism	35665	LC/MS Pos Early	100001612	1035	305.098	3106-85-2	5255	5065	C12270	HMDB01067	3400255	9469557	8946909	9996666	4286449	36054532	4916496	4217335	2639848	7571142	8704688	7219017	8194859	19982046	28403324	8876258	6951698	9947302	5372583	15966683	3319261	20926624	9628213	6335067	6525171	9983095	3353673	3208766	6524766	16474560	3522725	3812354	2706088	8202096	2706180	3046435
1080	N-acetyl-glucosamine 1-phosphate	Carbohydrate	Aminosugar Metabolism	15741	LC/MS Polar	1212	4052	300.049	31281-59-1	440364	389323	C04256	HMDB01367	136805	185661	118586	95719	151475	219109	57389			60461		67379	409967	238367	362527	265274	182910	145806	101845		103877	126463	287205	218618	143513	118458	250522	169665		228464	126270		98417	91378	107660	228559
401	N-acetyl-isoputreanine*	Amino Acid	Polyamine Metabolism	62309	LC/MS Polar	100020487	2904	201.124						2104974	2129674	2999079	1435364	1777604	2848468	1910007	2051239	2749444	960322	1460662	2253679	1677776	795923	3538471	2170051	2640891	2088685	1714347	1966947	2653312	2701619	2458434	2130248	1857283	1897477	1277313	1230965	2158643	2101875	1877999	1457430	746165	1036311	1320495	1598132
30	N-acetylalanine	Amino Acid	Alanine and Aspartate Metabolism	1585	LC/MS Neg	1110	861.2	130.051	97-69-8	88064	79449	C02847	HMDB00766	1188927	745131	1103818	626186	679646	717793	594159	893592	691434	729755	659467	745494	846182	547383	700053	579432	703113	430897	379087	739020	530405	529184	839206	479629	700786	476335	528114	639215	574060	466042	493929	571693	447939	163892	468966	506588
372	N-acetylarginine	Amino Acid	Urea cycle; Arginine and Proline Metabolism	33953	LC/MS Pos Early	100001266	2245	217.13	155-84-0	67427	60752	C02562	HMDB04620	2790731	1973086	1977298	2748047	2930241	1725958	3308957	1904255	2888124	4617637	2619659	3327289	2572844	1683220	847058	3757074	2618347	1567526	3458119	2580451	2434916	2203998	2843771	1148911	2004402	1319959	1396655	1741577	1322382	758872	1184972	1439798	1646958	2076762	1347678	1091228
39	N-acetylasparagine	Amino Acid	Alanine and Aspartate Metabolism	33942	LC/MS Pos Early	100001257	785	175.071	4033-40-3	99715	90090		HMDB06028	2635166	1278269	1614004	1414022	1360154	1294398	2969692	1847683	1590093	1969944	2533091	1336604	1498856	2197686	930183	1708678	2321318	872256	1133696	1434143	2430300	944849	1633296	847277	3728641	1760849	1469529	2601215	1777585	1186022	1948756	2112238	3719447	3788996	1746622	1485484
35	N-acetylaspartate (NAA)	Amino Acid	Alanine and Aspartate Metabolism	22185	LC/MS Pos Early	100000787	880	176.055	997-55-7;997-55-7	65065	58576	C01042	HMDB00812	16047200	22586906	9121516	14946598	15035454	33159910	13467523	9560836	11378409	19175578	16904484	15640180	19656768	67376904	65082564	22673254	13838895	18248084	10550617	34084568	13429628	47912984	19149440	16573786	20421844	29845172	14548028	11094513	21791616	47330580	17437176	16806322	14806919	29018664	11296144	12877229
79	N-acetylcarnosine	Amino Acid	Histidine Metabolism	43488	LC/MS Pos Early	100004046	2141	269.124	56353-15-2	9903482	8079136		HMDB12881	8093501	7665261	11158314	14511517	3412975	4926200	16476475	7971260	12411916	12387691	10732807	10202614	5654580	4611507	4853589	8025481	11039735	2654216	4047787	13116843	12689881	7001676	5299741	3140205	7641730	6369364	2332247	4830917	5183956	4870058	7507520	4024116	9552676	10495874	4685727	4574177
1079	N-acetylglucosamine 6-phosphate	Carbohydrate	Aminosugar Metabolism	15107	LC/MS Polar	1213	4114	300.049	102029-88-9	439219	8216065	C00357	HMDB02817			167243				40677	56530			66722			97365								42119	92755	62087					75563			108280	93686	47469	107122	82648
1100	N-acetylglucosamine/N-acetylgalactosamine	Carbohydrate	Aminosugar Metabolism	46539	LC/MS Pos Early	100006435	715	222.097		24139			HMDB00215	393907	233172	914383	318111	414948		320045	212395	520533	417602	404768		537577	1005553	275426	241294	262026	289330	226159	236384	979110		455851	269091	1007412	329955	1116955	284059		288595	575889	917359	1077023	913346	586324	370671
1097	N-acetylglucosaminylasparagine	Carbohydrate	Aminosugar Metabolism	48149	LC/MS Pos Early	1215	1212	336.14	2776-93-4	123826	21403014	C04540	HMDB00489	1637261	2356578	2299234	2139535	2071818	2346921	1945680	1821519	1538762	2805076	1824495	2051760	2314563	1578799	2812455	2462463	2451520	1992331	2215616	2050070	2003194	2291395	2022308	1659610	1872072	1999010	1574839	1725288	1936317	2157814	2004536	1972298	1502393	1550713	1723770	1518955
44	N-acetylglutamate	Amino Acid	Glutamate Metabolism	15720	LC/MS Polar	100000282	3106	188.056	5817-08-03	70914	1266066	C00624	HMDB01138	1505831	2806063	3394825	2341024	1359366	1384116	3402158	2273435	3719473	1493761	3426572	5328019	1433140	1491314	1705010	1576133	1901054	561046	769931	3817419	3149629	1876018	1756932	997573	4416514	3064968	1062874	1867391	2708408	2749611	2034513	2810384	5694508	2492340	2386852	2183160
45	N-acetylglutamine	Amino Acid	Glutamate Metabolism	33943	LC/MS Pos Early	100001253	845	189.087	2490-97-3	182230	158492	C02716	HMDB06029	11906111	7303076	6908109	7646585	3968101	2106084	17422316	7421242	5482534	7703765	13122642	6963724	7555700	9983507	2581357	8534327	10107377	1308905	4653463	4838245	12338260	2398622	8331993	2307179	10402376	11308239	6250731	10768114	7925487	5581662	11199621	7723256	16460620	17186796	14179649	7211332
2	N-acetylglycine	Amino Acid	Glycine, Serine and Threonine Metabolism	27710	LC/MS Pos Early	100001006	826	118.05	543-24-8	10972	10507		HMDB00532	3806997	3144566	9237046	8048233	5037663	5069883	8107945	5848620	5682075	8502427	8837230	5722590	7366327	5810329	2733036	12832373	8620745	3320750	3501445	5714386	4891491	3337739	8251083	3811446	6417438	4415725	3256720	4870599	3711388	2790314	3599174	4297179	11408735	5402245	5180452	4163783
290	N-acetylisoleucine	Amino Acid	Leucine, Isoleucine and Valine Metabolism	33967	LC/MS Neg	100001276	2325	172.098	3077-46-1	2802421	2081100		HMDB61684		65351	89215			57276			39900	56761	25943			14203	25919	52917	40547	14992					26143						39233
321	N-acetylmethionine	Amino Acid	Methionine, Cysteine, SAM and Taurine Metabolism	1589	LC/MS Neg	1083	1787	190.054	65-82-7	448580	395338	C02712	HMDB11745	344772	230442	345727	222373	187951	296615	347562	289764	332672	243486	234836	199795	251972	157908	309632	279644	214964	203824	180798	265941	157815	179343	240495	172167	198631	182021	162409	177382	204619	140890	227628	176541	153820	154758	191175	176639
1086	N-acetylneuraminate	Carbohydrate	Aminosugar Metabolism	32377	LC/MS Polar	1162	3072.6	308.099	131-48-6	439197	10292217	C00270	HMDB00230	6756252	8772667	4321148	8228351	6128087	6371626	5975993	4902525	9850092	4843262	3245976	5823082	5451350	9158103	13605731	4592336	7691424	7844258	12623744	4832419	7182678	10158204	9417078	10127050	6329918	11365861	9453270	8131288	9193360	11433837	10518409	5661060	7533185	7451900	8169615	8726390
117	N-acetylphenylalanine	Amino Acid	Phenylalanine Metabolism	33950	LC/MS Neg	100001256	2597	206.082	2018-61-3	74839	67404	C03519	HMDB00512	62874	120459	94576	60231	34347	64500	62938	29864	48175	119192	53128	33558	17875	27673	29029	61327	172792	33677		29632	43620	28826	81750		28754	18820	36310	43857	36658	25401	39028	35941	32694	18787	33026	27496
411	N-acetylputrescine	Amino Acid	Polyamine Metabolism	37496	LC/MS Pos Early	192	2230	131.118	18233-70-0	122356	109095	C02714	HMDB02064	991124	8684398	2258744	5324252	4688317	1301501	3894305	20818972	1854912	6086487	4395841	3217624	3823873	3456196	1519748	2477789	2550028	1782272	2112892	1888612	2582907	818127	3121217	2191556	6898658	6112106	9388828	6364002	4991087	4694396	4753116	7411381	10656503	6169465	10831059	10987430
10	N-acetylserine	Amino Acid	Glycine, Serine and Threonine Metabolism	37076	LC/MS Pos Early	100001851	800	148.06	97-14-3	65249	58744		HMDB02931	5188902	4482887	12421427	5259724	4542996	6777904	5283628	5100318	4831507	7590027	7756391	5944380	3890647	4973502	6925276	6836728	6343356	3896877	5567350	5675344	6613569	6840689	5198914	6451827	5613369	6195209	5614463	4702006	6295599	5287447	8120146	7002771	9453834	5846531	6819698	6968807
351	N-acetyltaurine	Amino Acid	Methionine, Cysteine, SAM and Taurine Metabolism	48187	LC/MS Neg	100005466	800	166.018		159864	140553			1082130	2826233	4076294	774434	593449	1088673	1714907	205997	1925763	1323714	997469	2118877	377487	454568	1356138	1419367	1537635	1094589	992309	2287581	1977861	1340167	711701	1708064	731805	1253263	1283976	1895181	2044739	1110042	2251487	824203	748350	1720074	4094649	2871571
17	N-acetylthreonine	Amino Acid	Glycine, Serine and Threonine Metabolism	33939	LC/MS Neg	100001274	821.6	160.062	17093-74-2	152204	3841173			1793392	2195008	2558576	1322328	1551844	1969571	1867351	2038834	1384454	1453515	1855500	1857603	2147936	967398	1747438	1439394	1948831	1236560	1317760	1668608	1458672	1358082	2294583	1050811	1352480	888189	1050197	1150903	1039526	992429	1420489	1236793	1235759	732794	1138835	1416408
207	N-acetyltryptophan	Amino Acid	Tryptophan Metabolism	33959	LC/MS Neg	100001254	2630	245.093	1218-34-4	700653	610602	C03137	HMDB13713	57265	31367	58131	46177		23751	64474		70317	78234	21069	32665	18970	16447		28019	25259		47669		65703	50765	58571		69029	87362	49041	63869	62335	75652	106987	55564	68889	39248	83936	78669
133	N-acetyltyrosine	Amino Acid	Tyrosine Metabolism	32390	LC/MS Neg	100001104	1680	222.077	537-55-3	68310	61606		HMDB00866	23680	51562	59404	27857		32671	52721		28963	40814	31063	28014	21994	28555	15037	57986	70824	21973		12265	33014	18619	39393		26641	45777	31710	31841	38258	31420	53398	42665	32049	25321	43068	39377
309	N-acetylvaline	Amino Acid	Leucine, Isoleucine and Valine Metabolism	1591	LC/MS Neg	1084	1704	158.082	96-81-1	66789	60154		HMDB11757	58494	39276	147201	71204	35780	110676		54758	71934	53966	71608	52701	63719	70909	60868	41170	100940	44111	32633	91751	53081	45315	83655	35050	27750	41255	55596		52071	39572	47846			18843	31871
375	N-delta-acetylornithine	Amino Acid	Urea cycle; Arginine and Proline Metabolism	43249	LC/MS Pos Early	100004523	1877	175.108		9920500	8096135			78554176	85168432	36673364	29642724	101612056	32120514	69243168	22982032	131132360	46423356	64623160	157220208	29859364	72749032	39590612	152187616	68522480	61204504	128349352	64141256	160734592	42884080	111426728	55443608	163741776	134995872	104195064	122423888	229327968	95545936	102292848	120439608	84515696	68879992	52924204	83605040
223	N-formylanthranilic acid	Amino Acid	Tryptophan Metabolism	43549	LC/MS Polar	100004561	900	164.035	3342-77-6	101399	91624	C05653	HMDB04089	138835	111615	86457	372275	96057	110964	180786	135374	118598		91470	139727	52328	219162	141196		101753	271255	171290	80957	58858	177814			93662	157425	162898		139180	66000	202128	96441	170019	96819	371827	123216
322	N-formylmethionine	Amino Acid	Methionine, Cysteine, SAM and Taurine Metabolism	2829	LC/MS Neg	194	1543.8	176.039	4289-98-9	439750	388809	C03145	HMDB01015	466679	301877	661989	411053	304194	470620	337123	346301	326387	422145	296083	217196	248190	122202	396982	336973	300354	344153	230418	480911	404675	303731	309967	170340	201936	92558	145098	171115	224392	134738	115974	265324	102299	155876	81960	115140
186	N-formylphenylalanine	Amino Acid	Tyrosine Metabolism	48433	LC/MS Neg	100006056	2360	192.067	13200-85-6	759256	663938			84518	129175	94368	92636	29454	76019	71661	34700	79882	159760	66265			33248	20245	54641	213804	127782	23650	73862	53781	27443	111124		43049	31189	42305	40229	48934	26657	29857	50254		51207		59760
3980	N-glycolylneuraminate	Xenobiotics	Food Component/Plant	37123	LC/MS Pos Early	100001491	636	326.108	1113-83-3	123802	3794850	C03410	HMDB00833	786274	1493090	918356	2091995	884608	761469	1105318	1416763	1293023	931643	726739	998524	987248	1419000	1308050	461102	1200534	868189	1203683	779376	1101392	1390048	1104448	1453095	1498535	1966793	2806697	2271912	1892517	1073002	2286729	2084503	2195001	1470275	2393299	1883301
56	N-methyl-GABA	Amino Acid	Glutamate Metabolism	39577	LC/MS Pos Early	100003152	2109	118.086	1119-48-8	70703	63869	C15987		25648620	65364416	51452140	62536128	64713128	78002864	55311800	20175812	23067534	12758259	23419124	33539380	13265347	118758184	17260432	27457178	32238148	59784844	69520120	50003736	56160660	27183140	36383136	92895600	59728436	147598736	30727630	64435560	154449056	159924656	188501408	131241296	97747040	118445784	97714024	93201864
31	N-methylalanine	Amino Acid	Alanine and Aspartate Metabolism	37069	LC/MS Pos Early	100001823	1536	104.071	600-21-5	5288725	4450824	C02721	HMDB01906	584513		1290573	715292	1406544	1062710	891265	521839	1525504	842815	558297	1230846	528721	898291	643807	1599866	809910	1186198	1156138	1428044	1748849	904977	777320	1013202	2175989	2096836	1553922	2366430	1997619	1758862	1637690	2064794	1845500	1617077	1910951	1785739
4222	N-methylpipecolate	Xenobiotics	Bacterial/Fungal	47101	LC/MS Pos Early	100005383	1932	144.102	41447-17-0	11286529	9461516			51948596	51069900	38803192	28993942	44986824	53354572	48645888	31428904	60722264	19524380	25836028	57911268	25268754	72458872	57655732	42641744	21806336	73228072	48621576	36187332	112368056	58603020	48984460	81917288	32091170	26362660	12204747	20021290	55753744	22881774	34472348	43840444	13031263	18493096	7548450	34156256
385	N-methylproline	Amino Acid	Urea cycle; Arginine and Proline Metabolism	37431	LC/MS Pos Early	100001956	1335	130.086	475-11-6	557	541			17356840	29452092	18569904	6953382	24335572	32620286	23321398	6584852	30722432	10562999	7806141	30134836	7121097	16047400	16803428	13658578	15055102	29598614	11076711	11200939	22848952	8412336	18083206	31129724	13543796	26438366	7215823	23815052	17416466	26595600	29013056	12551411	6870961	11752591	7852306	14247308
1646	N-oleoyltaurine	Lipid	Endocannabinoid	39732	LC/MS Neg	100003119	5610	388.253	52514-04-2	6437033	4941625			242111	1047036	1005499	201931	217874	524088	276920	68594	430605	550453	351719	299282	109804	42140	323996	309433	261585	318005	347522	1146847	131915	336681	243114	200856	54539	115751		117666	81558	118071	64512		77693	67864	181373	181888
2356	N-palmitoyl-sphinganine (d18:0/16:0)	Lipid	Sphingolipid Metabolism	52604	LC/MS Pos Late	100009028	3090	540.535	5966-29-0	5283572	4446685		HMDB11760	291409	413273	166826	100944	182212	224268	293608	319645	409881	310471	302872	255707	426128	1163581	90242		242857	227942	402014	266814	178456	54278	230154	240707	260557	244616	288002	263511	131737	341296	140178	223926	277276	244183	497006	301537
2454	N-palmitoyl-sphingosine (d18:1/16:0)	Lipid	Ceramides	44877	LC/MS Pos Late	1518	2893	538.519	24696-26-2	5283564	4446677		HMDB04949	10439583	10280252	19209160	10819900	9324646	13875100	13886956	15928723	13981612	11404968	11161627	7283675	7504002	26307394	8581773	9725329	11128835	10157014	12554103	12665846	7162568	8075368	9482415	13228364	5866514	5369962	3574110	6845767	4500437	7528677	4337788	5263630	7781575	6784643	6619431	7335082
1392	N-palmitoylglycine	Lipid	Fatty Acid Metabolism(Acyl Glycine)	42092	LC/MS Neg	100003686	5580	312.254	2441-41-0	151008	133100		HMDB13034	150327	139442	361995	115605	303118	119802	286248	118940	150731	516963	522827	178779	195863	94650	105547	453688	354985	124079	117407	231411	201403	101445	488374	78225	131474	58108	41421	80257	45024	33395	34108	85550	168807	54517	62632	49699
1648	N-palmitoyltaurine	Lipid	Endocannabinoid	39835	LC/MS Neg	100003239	5560	362.237	83982-06-3		14435932			266821	840762	812023	188823	217394	395180	236052	44207	263789	339368	263638	244681	101108	51111	274178	227361	353641	357999	461024	877598	148905	215490	309886	332621	90420	121674		182256	108244	198536	99811	59877	94225	73433	152951	186756
2457	N-stearoyl-sphingadienine (d18:2/18:0)*	Lipid	Ceramides	57417	LC/MS Pos Late	100015632	2846	564.535						9715357	8303390	16529162	13039256	8918643	15819799	17171470	10471310	8692051	13622912	10297641	7865956	7018547	12263620	9420098	10937814	13550025	11499680	15015899	13002101	6193382	9941839	11422684	10935482	6740687	6399423	3886868	7856939	4791933	8591099	5257778	5385360	6099875	8854543	6371944	6763664
2456	N-stearoyl-sphingosine (d18:1/18:0)*	Lipid	Ceramides	54979	LC/MS Pos Late	1547	3392	566.551	104404-17-3	5283565	4446678		HMDB04950	19533470	13452902	34813244	23164856	16947940	28766106	33061010	30977912	20569556	29141528	21872752	17677636	19384472	27253564	21509642	22902896	28320646	22269942	30605408	31552560	16977814	20753988	28518754	25684368	11616061	10644204	7053650	12979678	7810513	17417940	6324168	9477478	10457036	13093902	9981334	11112247
1647	N-stearoyltaurine	Lipid	Endocannabinoid	39730	LC/MS Neg	100003240	5782	390.268	63155-80-6	168274	147194			77198	301717	274175	89430	69744	249915	71738		134182	186038	105877	110977	35871		136078	123173	118280	178027	143920	307688	55158	137332	69608	170361		34581		54085	28198	29315					77501	58030
115	N-trimethyl 5-aminovalerate	Amino Acid	Lysine Metabolism	57687	LC/MS Pos Early	100015962	2186	160.133			34236878			282129536	323594944	152514528	226029632	318065248	209954400	256177440	197437376	126680000	189816688	193421760	185178128	77873696	113952256	316637056	216802240	159567920	99706440	73715536	199063600	152328960	124278056	198141376	107764688	66722924	91015480	77218016	89081584	116468056	112237080	118624640	107222864	57766864	165617696	106830832	70156592
3352	N1-methyladenosine	Nucleotide	Purine Metabolism, Adenine containing	15650	LC/MS Pos Early	1242	2120	282.12	15763-06-1	27476	4573813	C02494	HMDB03331	2800418	4234862	5858058	3085888	3912060	4593817	2937150	2955320	3447081	3230648	3100779	2807992	2785804	3328762	3017857	3529832	3277523	3069113	3578743	3454608	3625808	3918983	3460991	2812679	3021568	2484099	3210272	2776450	2946809	2610108	2430516	3439117	2880299	2024195	3176343	3159631
3328	N1-methylinosine	Nucleotide	Purine Metabolism, (Hypo)Xanthine/Inosine containing	48351	LC/MS Pos Early	100001409	1430	283.104	20245-33-4	65095	513976		HMDB02721	945877	1304538	4018963	1245124	921441	1427788	939834	548183	1283598	1325987	661878	1218594	1054557	1202029	1438648	1409960	1592734	755953	1221056	867114	1835770	2211476	1137474	706357	1333945	1293250	1235973	1087578	1462052	1484194	1555598	1508454	1231170	1073787	1666557	1353766
3388	N2,N2-dimethylguanosine	Nucleotide	Purine Metabolism, Guanine containing	35137	LC/MS Pos Early	100001412	2210	312.13	2140-67-2	92919	83878		HMDB04824	1132735	1919076	4033224	1630395	1802097	2057408	1478146	968425	1962867	1975845	1170257	1653609	1368496	1612807	1286627	1734250	1646665	1257978	1779013	1572875	1572494	2604406	1693434	1356509	1129835	1170535	987505	1030902	1008971	1035929	1107176	1112775	1289137	1158614	1427668	1002426
3387	N2-methylguanosine	Nucleotide	Purine Metabolism, Guanine containing	35133	LC/MS Neg	100001467	1988	296.1	2140-77-4	3035422	2299669		HMDB05862	315771	480618	683320	579234	322914	710083	306943	253736	631898	486355	327524	380853	229910	401197	281360	525149	355013	335177	368919	444363	223321	419140	400160	301055	204616	257266	263556	197770	303246	214731	206976	270764	529170	182190	198128	219801
3447	N4-acetylcytidine	Nucleotide	Pyrimidine Metabolism, Cytidine containing	35130	LC/MS Pos Early	100001413	1580	286.103	3768-18-1	107461	96702		HMDB05923	464298	828323	1009566	1536979	1212072	1688720	973470	1397423	1108988	968531	582321	1407761	646938	1250332	1579625	1940700	850489	1139386	1412145	1315791	897872	1436457	829337	1006711	833445	704988	911130	809592	1202894	875721	731559	1122932	2434218	797755	844342	475599
98	N6,N6,N6-trimethyllysine	Amino Acid	Lysine Metabolism	1498	LC/MS Pos Early	189	2825	189.16	23284-33-5	440120	140379	C03793	HMDB01325	143819760	138004656	182333296	146166400	179123072	208648880	180260064	82552680	149662544	197617200	132986480	171393168	143003808	182884336	61552364	163958576	149387824	114848728	162657856	183397216	193962256	177355040	200592544	159841024	152913424	159315296	149556048	162275776	141543328	169296704	176010064	150310736	147385616	205008896	124499136	156163120
93	N6-acetyllysine	Amino Acid	Lysine Metabolism	36752	LC/MS Neg	100001734	1059	187.109	692-04-6	92832	83801	C02727	HMDB00206	148139	262834	394242	221365	128032	276858	159284	150156	123876	293729	146014	274413	201089	122730	178733	247491	184384	172386	136509	180717	138374	143752	217374	107785	168907	150588	252811	204913	177967	140138	169437	158672	169287	133389	212535	203110
3362	N6-carbamoylthreonyladenosine	Nucleotide	Purine Metabolism, Adenine containing	35157	LC/MS Neg	100001415	2164	411.127	24719-82-2	161466	141829		HMDB41623	54299	73577	188800	73513	40355	90327	58892	36998	95505	87066	45140	50405	38599	86440	65723	86235	74741	44145	71723	88420	87887	59128	65318	49038	158009	236655	109002	121112	312908	169996	248672	165224	196485	109199	243004	146448
1101	N6-carboxymethyllysine	Carbohydrate	Advanced Glycation End-product	36713	LC/MS Pos Early	100001768	2500	205.118	5746-04-03	123800	11217184			316344	772161	745041	981428	810842	295461	1844226	584276	650006	1657472	1052891	603655	89251	402881	304433	675614	1168574	1046352	1201438	363806	2127825	1704427	1337478	1298189	1748516	1476626	1603841	1087095	2136608	1300319	1558399	1662497	2094506	2240493	862633	1183069
3371	N6-succinyladenosine	Nucleotide	Purine Metabolism, Adenine containing	48130	LC/MS Neg	100001664	940	382.1	4542-23-8	165243			HMDB00912	97666	175946	280099	238141	187727	474554	118212	208314		366929	313882	90580	93842	227863	83339	164668	107754	495988	150868	194517	85012	104094	203170	133732	61533	115108	168376	102315	164012	87676	133718	159013	53470	59698	191178	72160
1449	nervonoylcarnitine (C24:1)*	Lipid	Fatty Acid Metabolism(Acyl Carnitine)	57531	LC/MS Pos Late	100015846	1602	510.452						464313	751518	1503298	2634366	345817	1896818	528011	3593767	267199	4971839	689272	113310	572471	1518914	1642329	1966989	729705	577808	406650	329623	77011	737465	681805	481318	62396				66146	167460	120832	67096
3477	nicotinamide	Cofactors and Vitamins	Nicotinate and Nicotinamide Metabolism	594	LC/MS Pos Early	432	1942	123.055	98-92-0	936	911	C00153	HMDB01406	570581120	457370208	370672480	569142528	508941344	439794272	485224672	496349664	397745888	482375136	504223328	307711648	367067744	286901536	526763040	467726688	444788000	557284480	462351776	438824960	328615744	496390496	399305408	529353728	302784064	283636544	372521408	295450496	306111712	274233696	311925792	339934656	202436576	280704192	210854464	319167296
3481	nicotinamide adenine dinucleotide (NAD+)	Cofactors and Vitamins	Nicotinate and Nicotinamide Metabolism	5278	LC/MS Neg	1310	1434	662.102	53-84-9	5893	5681	C00003	HMDB00902	7962161	14937209	15865358	11233538	9445847	18767656	9539267	9367222	9155885	12962014	12225462	16677315	16274264	8623678	16401813	15929631	13766854	10585942	16346393	14710354	14038941	13110785	13605384	7789138	7039681	7300076	5318202	7884919	7948046	8711505	6591488	7286756	9405675	10546893	5839656	4040803
3482	nicotinamide adenine dinucleotide reduced (NADH)	Cofactors and Vitamins	Nicotinate and Nicotinamide Metabolism	31475	LC/MS Neg	428	1540	664.117	58-68-4;606-68-8	439153	388299	C00004	HMDB01487	4338470	5127569	8761213	9876970	6455169	6431254	6966594	8906810	6649789	3194435	5247874	10105507	6783646	8718679	6464666	6012233	2525504	5019268	6985082	6335275	5842031	7615469	6700393	6384219	7503923	10594391	6225604	9400394	9548424	9790932	5332996	8772622	8381347	5466612	10787642	7511420
3488	nicotinamide N-oxide	Cofactors and Vitamins	Nicotinate and Nicotinamide Metabolism	39582	LC/MS Pos Early	100002763	877	139.05	1986-81-8	72661	65522		HMDB02730	185130	322612	205452	873833	184991	161132	262570	1028407	141552	283013	279263	139881	240529	243172		218952	218502	229923	280609	129957	321532	178260	273763	212537	369180	291493	479082	401235	443275	282133	382365	430726	221010	379343	249812	416483
3479	nicotinamide ribonucleotide (NMN)	Cofactors and Vitamins	Nicotinate and Nicotinamide Metabolism	22152	LC/MS Pos Early	1312	766	335.064	1094-61-7	14180	13553	C00455	HMDB00229	692630	1151402	771458	869398	798761	942019	793797	962894	983568	1090141	1121460	1343598	1322390	1235906	1445503	1026640	844392	586324	981718	706931	1299793	977049	1058653	932077	587600	952099	776770	817286	726683	917851	866674	661876	465453	1083722	606259	701376
3480	nicotinamide riboside	Cofactors and Vitamins	Nicotinate and Nicotinamide Metabolism	33013	LC/MS Pos Early	100001310	2040	255.098	1341-23-7	439924		C03150	HMDB00855	178864	292957	199290	263496	259369			298337	179061	483713	312957	160801		77017	355684	360883	400456	209261	601421		596235		247496	444282	799756	1292590	777664	739010	776438	1480778	1482408	773607	728746	641425	668592	671916
3474	nicotinate	Cofactors and Vitamins	Nicotinate and Nicotinamide Metabolism	1504	LC/MS Neg	567	1180	122.025	59-67-6	938	913	C00253	HMDB01488	238409	225220	229158	172503	182867	218435	279814	159207	174164	283574	135961	192861	293527	217603	187827	224586	228299	201352	240356	129755	75116	145360	156238	156853	125215	168580	139256		140540	196237	245863	163566	66522	138759	101131
4630	O-sulfo-L-tyrosine	Xenobiotics	Chemical	45413	LC/MS Neg	100005384	990	260.023		514186	448617			118271	195918	378296	221524	88720	100365	158732	95916	206741	243975	106105	286252	70890	206596	125633	217919	123842	154200	170987	174635	504391	206868	150076	272883	620556	691062	945636	1258784	1167246	942849	1300258	1141398	1136110	636545	1246282	1124957
1319	octadecenedioate (C18:1-DC)*	Lipid	Fatty Acid, Dicarboxylate	61861	LC/MS Neg	100019978	4875	311.223						460220	684029	366913	699547	511052	618479	747984	581374	263172	1028364	837378	232564	430249	1378726	679079	752281	1257916	1054745	485824	401189	337040	242044	949028	465824	170119	261425	538027	230033	136937	166107	238312	159002	372904	103739	246412	188856
1433	octadecenedioylcarnitine (C18:1-DC)*	Lipid	Fatty Acid Metabolism(Acyl Carnitine)	61865	LC/MS Pos Late	100005996	1180	456.332	251981-06-3		28639201			64205	152224		655065	101364	278740	88740	417832	78772	807654	307679	110293	306599	1062742	143107	243122	240348	211571	109767	75965		126501	152396	218936
1407	octanoylcarnitine (C8)	Lipid	Fatty Acid Metabolism(Acyl Carnitine)	33936	LC/MS Pos Late	100001247	950	288.217	3671-77-0	123701	110274	C02838	HMDB00791	29488374	48248996	30138188	84999912	61255780	30717976	38445912	54732780	10373082	93278456	50034892	15187035	31594962	87334176	42475952	37437224	49738968	58226684	39911368	45672504	12370106	13602197	41254664	47071496	926781	1999665	3550324	2470978	3539725	2662330	2069096	1907019	2060759	2583659	4021298	1489847
1171	oleate/vaccenate (18:1)	Lipid	Long Chain Fatty Acid	52285	LC/MS Neg	100008930	5655	281.249						78740288	112817648	79281776	74795896	170495376	43577552	50683288	44294452	88366432	130497096	234104624	27911910	40676116	151662848	136108048	80412224	33817000	189601440	103851192	90963896	115682280	38214020	43463520	94651152	33122752	40180040	49581872	54228760	28147652	41354648	44076204	45199600	42439620	42971928	50235416	54169524
1145	oleoyl CoA	Lipid	Fatty Acid Metabolism	57751	LC/MS Neg	443	5440	514.673	1716-06-9		21403005	C00510	HMDB01322		550454	402379		315436	391736	267879			877633	893942		263236	299406	308204	272263	240445	382661	780295			159300	306792	176621
1634	oleoyl ethanolamide	Lipid	Endocannabinoid	38102	LC/MS Pos Late	1137	1661	326.305	11-58-0;111-58-0	5283454	4446574		HMDB02088	1084806	1758533	3109164	1255753	1618224	1655914	1351577	912727	700281	2303542	1789427	1013003	704414	412889	2460379	2622298	1399613	1663351	1527657	2359154	773476	1678548	1137930	1319451	399605	619844	485391	494782	457473	665492	459629	511604	577348	580805	378869	462662
2325	oleoyl-arachidonoyl-glycerol (18:1/20:4) [2]*	Lipid	Diacylglycerol	54961	LC/MS Pos Late	100010937	2990	660.556					HMDB07228	427484	1502572	1600264	972224	498820	703129	943565	1128600	2408426	1021870	705012	900090	1445304	1965494	1188763	715377	912701	979972	554170	840248	543165	419561	754309	1388903	1155338	1546614	1673967	2102763	1419015	1676422	1637630	1206229	2683187	1227570	1531410	1940637
2311	oleoyl-linoleoyl-glycerol (18:1/18:2) [1]	Lipid	Diacylglycerol	46798	LC/MS Pos Late	100002989	3115	636.556	106292-55-1		23975985		HMDB07219	92111	382207	230968	83931	89502		315665	262092	834142	105524	273111	359635	281590	176947	119622	94333	90949	186604	73434	186700	70703	55217	166853	128835				81705		72783			96326
2312	oleoyl-linoleoyl-glycerol (18:1/18:2) [2]	Lipid	Diacylglycerol	46799	LC/MS Pos Late	100002990	3223	636.556	104346-53-4		29788004		HMDB07219	236430	1026492	475547	231527	618884	210079	656899	707062	1701342	363211	606038	602814	835553	585574	406486	157506	301667	691954	250940	386099	112413	84431	395795	584181	62255	79233	90860	254484		156694	124989	111876	240160		217787	110737
2309	oleoyl-oleoyl-glycerol (18:1/18:1) [2]*	Lipid	Diacylglycerol	54946	LC/MS Pos Late	100010919	3695	638.572					HMDB07218	1313062	1743264	3533425	755928	1347442	1409024	2246905	1960525	2831776	2040819	2192846	1043916	2139213	2111353	1449367	1191122	1090481	2130993	2428683	1683590	993714	709430	1298620	1784188	570568	472811	410321	698120	512189	657412	445073	456415	936783	432820	558750	704320
1422	oleoylcarnitine (C18:1)	Lipid	Fatty Acid Metabolism(Acyl Carnitine)	35160	LC/MS Pos Late	100001501	1423	426.358	38677-66-6	6441392	21403150		HMDB05065	879617024	902302400	1039057088	681509952	1012419776	1064957440	737829888	900206528	444785120	1401124352	1006647104	265241600	892741504	987641408	932037952	1034015040	606154688	1363207168	864706624	587064448	336358048	695205888	819019264	852611648	36220652	24716224	41697040	31102516	52019420	48267748	51060980	53713680	17062876	38042740	39780556	27734270
1467	oleoylcholine	Lipid	Fatty Acid Metabolism (Acyl Choline)	53260	LC/MS Pos Late	100009331	1449	368.352							400750	383869	184607		518601	146006	283842	125877	777956	913528	251061	139203	120609		345777	321033		73993				307679	181833	73978						101833	37039	101928	68165	42371
436	ophthalmate	Amino Acid	Glutathione Metabolism	34592	LC/MS Pos Early	100001311	2085	290.135	495-27-2	7018721	7993181		HMDB05765	9407707	22423856	33749616	5971680	34210256	18795744	78674016	8434762	19894168	8695539	34783672	20706984	13718844	23504296	8022436	43041020	8377382	18303788	18922220	13064293	35147232	9641038	12962567	15270764	40946116	24821674	28767396	18405330	22706900	22576950	27331758	23908576	79191336	45021568	12390210	19729530
361	ornithine	Amino Acid	Urea cycle; Arginine and Proline Metabolism	1493	LC/MS Pos Early	444	2800	133.097	3184-13-2	6262	6026	C00077	HMDB03374	129034264	180504128	60011708	146909696	275460640	111565840	220279200	144357088	69933064	310702560	312420064	168109840	257279136	173527744	28526144	157526064	197539968	131641960	138866384	87092736	133103128	49699752	211700448	140642400	119372024	113605856	69938152	103956672	104914448	129613032	123590360	106472992	109295832	150505264	85669824	77311560
3401	orotate	Nucleotide	Pyrimidine Metabolism, Orotate containing	1505	LC/MS Polar	445	1638.1	155.01	50887-69-9	967	942	C00295	HMDB00226	1630886	5389557	1498820	1642844	1718286	1020012	11281177	1765669	6196355	4313615	6797930	9559070	2390150	3906929	12821337	1431421	4887447	2747565	3223982	682912	827745	1419490	4306133	1940711	706823	840391	1078535	1056358	834125	594433	847173	965185	673071	785451	789344	901836
3403	orotidine	Nucleotide	Pyrimidine Metabolism, Orotate containing	35172	LC/MS Polar	100001416	2250	287.052	314-50-1	92751	83729		HMDB00788	307345	574976	354831	214106	293461	240916	384287	346846	270866	275172	297597	350777	246131	356621	384772	439818	375073	415455	277347	286943	385487	329219	243523	540972	500431	991785	740626	923741	746008	547409	1457542	996265	954566	490411	876589	531643
3520	oxalate (ethanedioate)	Cofactors and Vitamins	Ascorbate and Aldarate Metabolism	20694	LC/MS Neg	100000841	603	88.988	144-62-7	971	946	C00209	HMDB02329	1979832	2074192	2187136	1858790	1262653	1188795	3280041	1653007	2762675	2075106	2453029	2932837	1783732	1713104	1411488	2191649	2761651	822138	1443485	1500074	2281224	1105634	1482171	1447455	4606180	2911111	2629495	4114383	3290070	2125965	3372806	2695520	3906157	4576612	3788542	2603013
3679	p-cresol sulfate	Xenobiotics	Benzoate Metabolism	36103	LC/MS Neg	100001315	2890	187.007	3233-57-7	4615423	3806480		HMDB11635	1788600	1276569	3737220	1066210	589886	4428606	1572507	352430	4666348	1462562	744570	3621477	1632313	3207917	1474319	1580369	709453	653928	1827357	1909229	479153	3169486	841194	530890	934629	1622006	3353366	4347175	6183703	1805624	2531445	843229	8930985	5309912	3998985	6733862
1163	palmitate (16:0)	Lipid	Long Chain Fatty Acid	1336	LC/MS Neg	424	5618	255.233	57-10-3	985	960	C00249	HMDB00220	187062112	207746112	181709216	183972528	252289664	165198896	142919936	167035760	209739920	165356928	222272768	142622256	125875240	196225184	224882784	163722240	150607312	229797104	216435968	191254928	207746736	169100160	144590272	172531344	165560448	125843544	157521920	219151728	126461944	124855520	146340384	162514080	189936480	153518912	154145600	152576928
1164	palmitoleate (16:1n7)	Lipid	Long Chain Fatty Acid	33447	LC/MS Neg	452	5475	253.217	373-49-9	445638	393216	C08362	HMDB03229	10776888	9285728	10694097	5419612	12905485	4670884	5929221	4841251	5951263	10343645	15088164	3637724	3970932	13580016	9349139	6939405	4293467	15602348	16680587	8721926	10428031	2777459	6805535	7705246	4594978	4955429	6876651	7289433	4566898	5729060	6475076	6919138	5493114	5503668	6661106	8228728
1417	palmitoleoylcarnitine (C16:1)*	Lipid	Fatty Acid Metabolism(Acyl Carnitine)	53223	LC/MS Pos Late	100009406	1357	398.326		71464547	28639183			307627360	315858752	381992960	318092352	408952704	370089760	219729984	342148896	117808808	578976576	405711712	68415568	286575744	335177984	352275488	391592896	164299616	504567712	284616864	192727520	99526480	193331936	245449152	259576464	6334405	4840947	8458909	7408423	10096471	9614533	8212624	10571393	3409194	7586943	8001505	6584514
2367	palmitoyl dihydrosphingomyelin (d18:0/16:0)*	Lipid	Sphingolipid Metabolism	52434	LC/MS Pos Late	100008954	2290	705.591		9939965	8115586			11592093	18558516	23252516	16527890	11196229	15416552	17914112	17976586	25817434	14958961	10893819	13553559	14608945	18427190	13699766	11919474	12509931	13033003	14601937	14081588	11177692	10729966	11834632	16131431	16871110	15348860	10187897	22704728	13888574	20048350	12808971	13359455	22969752	16289434	27145664	25849616
2369	palmitoyl sphingomyelin (d18:1/16:0)	Lipid	Sphingolipid Metabolism	37506	LC/MS Pos Late	100002107	2168	703.575	6254-89-3	9939941	8115562			152950992	181411504	192889824	186536352	134148840	183152864	171965904	212244768	240768992	178160880	136473616	166574000	151923248	203783440	191772448	165329888	181941152	150811184	177680112	150719904	169254272	174231232	166559504	195793664	168575968	166282624	148440624	194520176	159629728	175511584	164593824	148380736	214898832	175313296	210735456	208238448
2299	palmitoyl-arachidonoyl-glycerol (16:0/20:4) [1]*	Lipid	Diacylglycerol	54957	LC/MS Pos Late	100010924	2916	634.541					HMDB07112		193520	264169	80688	39242		130723	48450	761876	128058	45278	80915	61636	295338			135446			60769				119432	162031	198873	101597	310699	161505	249366	264187	149582	473750	197161	213116	309591
2300	palmitoyl-arachidonoyl-glycerol (16:0/20:4) [2]*	Lipid	Diacylglycerol	54958	LC/MS Pos Late	100010925	3015	634.541					HMDB07112		326440	256664	152767		55389	172443	214754	829926	127003	59228	117104	206008	529093	126465		169097	118981	85558	105700	89076			289088	286950	322284	372041	490766	339029	408296	442088	348353	669284	296551	343970	551182
2291	palmitoyl-oleoyl-glycerol (16:0/18:1) [2]*	Lipid	Diacylglycerol	54942	LC/MS Pos Late	100010917	3695	612.556				C13861	HMDB07102	470170	683218	1087036	194844	464857	407248	646335	564894	1041291	569291	643329	267534	626573	723888	247024	345079	416424	540288	807913	517573	389609		521545	730472	301427	214667	176382	460912	163669	368152	141890	247249	393805		275755	348789
1416	palmitoylcarnitine (C16)	Lipid	Fatty Acid Metabolism(Acyl Carnitine)	44681	LC/MS Pos Late	100000776	1425	400.342	6865-14-1	461	448	C02990	HMDB00222	755234880	730918848	713194304	511660704	848836736	705010688	545007680	681495232	263954272	990154944	761305920	156017024	719443392	733961216	565714880	726391424	692163520	951447104	715326144	347763744	210986272	390811904	775212096	687080704	22632744	22452624	37785044	28041592	41752196	42382652	45700332	39177896	14546393	24022096	33106072	22854092
3504	pantothenate	Cofactors and Vitamins	Pantothenate and CoA Metabolism	1508	LC/MS Neg	1024	1498.7	218.103	137-08-6	6613	6361	C00864	HMDB00210	77944624	71771544	87533424	119432552	61154036	118421816	73805056	100516368	107432016	107515264	104899848	126636232	93825360	119494504	78188000	93656592	68380864	110786448	92761456	75637096	106462816	116205976	71254296	71970872	70821440	46282548	56738932	52097872	51299696	47380088	47412104	56263724	66658496	56327440	50458600	49726096
1162	pentadecanoate (15:0)	Lipid	Long Chain Fatty Acid	1361	LC/MS Neg	980	5521	241.217	1002-84-2;10002-84-2	13849	13249	C16537	HMDB00826	11410838	13804548	9940368	13651122	8998321	11018814	9912681	9585787	10116933	11907541	9358731	12519288	10250037	9910184	6966426	8940981	11358475	11823346	10627533	12832000	11227895	7268630	10362824	10161773	9566305	7547779	10814094	11365247	9707104	8861715	9321540	9862710	12367519	12783142	8732328	10696545
1452	pentadecanoylcarnitine (C15)*	Lipid	Fatty Acid Metabolism(Acyl Carnitine)	57522	LC/MS Pos Late	100015842	1362	386.326						32849952	51119816	28546416	31379774	65748668	37995088	35111528	43161804	7317749	59820336	40015316	4736482	46366292	49076824	13204997	26721436	43546112	73378544	26798168	15305406	3970449	7533633	55858848	50196880	791184	932283	1110269	1056861	1368136	1682210	1607609	1542717	666136	970552	1342366	937681
148	phenol sulfate	Amino Acid	Tyrosine Metabolism	32553	LC/MS Neg	100001510	2156	172.991	937-34-8	74426	67018	C02180	HMDB60015	298716	349491	699227	253483	136236	230434	275936	105793	324912	405917	185015	266824	91221	196122	133607	141004	316784	194763	341535	137873	568457	215423	365207	186217	413478	817656	785367	867260	2287744	872623	1232192	485027	701563	490651	522964	946812
884	phenylacetylglycine	Peptide	Acetylated Peptides	33945	LC/MS Neg	100001275	2375	192.067	500-98-1	68144	61452	C05598	HMDB00821	1730538	1616475	10770230	526178	930005	1506106	1355816	362750	1988633	1230653	1307164	1052929	363052	718726	923464	754648	823561	343282	1506530	526009	640647	1624950	1632050	259589	377809	555930	1429094	1805459	1483283	836589	1067705	773920	1946609	837287	1738942	1179012
116	phenylalanine	Amino Acid	Phenylalanine Metabolism	64	LC/MS Pos Early	460	2878	166.086	63-91-2	6140	5910	C00079	HMDB00159	627413120	771192064	499863808	585392000	695880064	947126208	408847296	339700096	215402096	959788480	816743552	182718672	126978336	478150816	308025536	368611584	881715328	409607584	400632896	346130656	209614016	410348416	884478720	401516320	216836960	262630608	253625872	264834336	381612672	287283040	257591008	290149792	206837168	196499232	220333872	196795296
121	phenyllactate (PLA)	Amino Acid	Phenylalanine Metabolism	22130	LC/MS Neg	100000774	2208	165.056	828-01-3	3848	3715	C05607	HMDB00779	4221226	4466476	9979124	511891	3275717	3391946	1795056	369703	958204	3678193	3854567	835298	523675	670223	1337146	765946	2870797	1396045	1512633	430950	678435	1104586	5164052	969251	310974	278748	352572	461198	633241	438469	385695	409636	177749	237597	277212	313475
1130	phosphate	Energy	Oxidative Phosphorylation	42109	LC/MS Pos Early	461	576	98.9842	7664-38-2	1061	1032	C00009	HMDB01429	457608768	427144064	399375712	375234976	391421760	460784448	458815872	401516064	358052672	475352256	415220384	436801216	474173664	387804384	377902368	451730528	443911680	398722048	440048256	428986112	396491296	440350208	440223264	335399328	363755840	384576128	359618848	378390816	390047648	399035456	364345632	356780064	352147456	386395200	388579488	351576512
927	phosphoenolpyruvate (PEP)	Carbohydrate	Glycolysis, Gluconeogenesis, and Pyruvate Metabolism	597	LC/MS Neg	463	587.3	166.975	10526-80-4	1005	980	C00074	HMDB00263	2328391	6993777	7821604	11063535	3293486	7168488	8394642	14846635	12930232	1928419	2920595	13888717	6340061	10955687	7477486	4742572	1656118	3265018	5628845	6344252	3495163	7626063	4979369	7039694	10482568	9980201	7224087	10405781	7168028	12690937	14722740	10652357	9864058	6246968	14156239	8907224
1702	phosphoethanolamine	Lipid	Phospholipid Metabolism	1600	LC/MS Neg	1026	638	140.012	1071-23-4	1015	990	C00346	HMDB00224	15269049	35584472	22799904	26500462	19331552	28044712	19912874	14486224	26464034	24408044	25498402	28405064	15931585	16631643	32089196	26497202	37485096	22809612	28716966	24443954	14470933	23501618	24848402	24653346	15537372	19607140	20930536	21927392	21609276	21358484	20842504	19066418	19203068	23383278	19932480	22441356
3506	phosphopantetheine	Cofactors and Vitamins	Pantothenate and CoA Metabolism	15504	LC/MS Neg	100000328	1597	357.089	NA	987	103123	C01134	HMDB01416	236863	116699	185223	389559	312302	245247	209592	546832	236521	171033	254326	67497	210801	391961	271791	121091		408103	289029	287170		184254	397729	158254	69226	94124	171868	62631	208914	120478		176699			152537	90576
110	pipecolate	Amino Acid	Lysine Metabolism	1444	LC/MS Pos Early	1025	2200	130.086	4043-87-2	849	826	C00408	HMDB00070	24617212	19366044	17912968	6897110	18903650	6994954	36610080	13023957	8816619	24512872	26200250	17370472	22312148	19615232	13776030	20273376	27774518	23952372	28951798	6548696	23485938	8623344	34919512	51005316	32801352	28491358	44320728	53511036	29999158	15516479	22268390	23489224	35625912	50483332	38847936	109245352
2586	pregnanediol-3-glucuronide	Lipid	Progestin Steroids	40708	LC/MS Neg	100003470	5145	495.296	1852-49-9	123796	110346		HMDB10318	459884	1895891	1455771	2549586	1603686	2587372	1360149	829731	2099557	2336221	2500865	2164813	718273	3043967	3995771	3761902	1412560	915131	2514114	1528743	3232493	1867424	2087953	1102710	4045759	4672126	2479061	3376596	1745644	3622942	3651407	2703966	6517919	7954517	5580261	3949883
2591	pregnanolone/allopregnanolone sulfate	Lipid	Progestin Steroids	48394	LC/MS Neg	100006173	5160	397.205						116534	36285	155670		25787	149048	127552	51743	134128	194953	67303	224830	32348	168397	34156		45848	76390	62613		268140	30060	74335	191617	799785	347716	360311	839593	811170	279789	455536	915835	194398	173887	756906	377370
2565	pregnenediol disulfate (C21H34O8S2)*	Lipid	Pregnenolone Steroids	32562	LC/MS Neg	100001993	3868	238.077								77333							85912											25708				58674	113412				93653	108432	29479			38323
2566	pregnenediol sulfate (C21H34O5S)*	Lipid	Pregnenolone Steroids	32619	LC/MS Neg	100002067	5000	397.205	1247-64-9		13465233																							88249				378453	107495	53263	98715	219887	215081	246938	195138	72889	163349	228791	66779
2549	pregnenolone sulfate	Lipid	Pregnenolone Steroids	38170	LC/MS Neg	100002129	5100	395.19	1247-64-9	105074	94802		HMDB00774																					44768				387510	391801	107476	324924	245938	226128	233544	356521	77419	307750	380506	113947
382	pro-hydroxy-pro	Amino Acid	Urea cycle; Arginine and Proline Metabolism	35127	LC/MS Pos Early	100001167	2128	229.118	18684-24-7	11673055	9847785		HMDB06695	21102600	11956744	42172092	14876647	21068002	13407903	12433103	9115503	17445948	25016524	18972946	7527404	14525175	21825182	4187441	16062627	10844446	5554510	15690346	20100886	21674824	19368444	12123651	12861154	47229424	61367556	35062840	48534808	35438568	40153580	67668976	45221100	71518896	44361684	52536312	49348724
368	proline	Amino Acid	Urea cycle; Arginine and Proline Metabolism	1898	LC/MS Pos Early	480	1603	116.071	147-85-3	145742	128566	C00148	HMDB00162	6683885056	6693522944	2286371328	1272370432	4969015808	1719043712	6540644864	3432307456	867354304	5165058048	7433568256	2774241792	6861675520	3245552128	1543963392	1807719936	4789955072	3337961216	4089323264	1159067776	1181129600	1150250240	7478760960	4154426624	1820110464	1466724736	996276096	1461080960	1190852352	1419236480	1547808000	1689836800	1685869312	1884652800	1108959744	1398859392
723	prolylglycine	Peptide	Dipeptide	40703	LC/MS Pos Early	100003674	2136	173.092	2578-57-6	6426709	4932143		HMDB11178	5889320	5580934	6870585	5159171	5294559	8235739	5937451	5395518	3961017	7845479	6963767	4363355	5885228	3072915	3499950	5353016	5946029	5066571	5478385	5220814	2748953	4893407	5749107	4958482	3081552	1939143	2269984	2671217	3047720	1768632	1497838	2314967	2201190	2672060	2111422	2084061
1376	propionylcarnitine (C3)	Lipid	Fatty Acid Metabolism (also BCAA Metabolism)	32452	LC/MS Pos Early	100001162	2590	218.139	17298-37-2	107738	96904	C03017	HMDB00824	79409208	91505992	66248784	137253088	87114608	174963712	88089808	198507536	95050992	167733680	73597360	128020576	141051808	135332928	189588736	74074136	71503528	107252360	72409968	67217320	52327396	71201824	70509520	84037888	53411156	44856616	110004808	77830808	80962168	59860276	74757280	84931968	64681968	72553112	68568728	53575140
3415	pseudouridine	Nucleotide	Pyrimidine Metabolism, Uracil containing	33442	LC/MS Neg	821	1100	243.062	1445-07-4	15047	21403010	C02067	HMDB00767	3399100	5087631	7589494	3586710	2921926	5994739	3821794	2295622	4028403	4266252	2087281	4598322	2951015	3406980	2462880	4475262	4250770	3511301	2986391	4000336	4406438	3259783	4776871	2582673	4470337	4939038	6271457	6878741	4753657	5528027	5505640	5063437	11513104	3190786	3655980	5591464
399	putrescine	Amino Acid	Polyamine Metabolism	1408	LC/MS Pos Early	49	3027	89.1073	110-60-1	1045	13837702	C00134	HMDB01414	1321082	7173576	780030	3053482	4678609	501916	2602853	17870312	1150634	3448361	3432841	1991485	1837442	3606208	581722	1189027	1592356	927002	1286138	1087619	1484138	515795	2940600	1457465	5283121	4976271	7403728	6770922	5107985	4847667	4782148	5771980	7418419	5067670	6489494	7961812
3605	pyridoxamine phosphate	Cofactors and Vitamins	Vitamin B6 Metabolism	3138	LC/MS Pos Early	493	1932	249.063	529-96-4	1053	1024	C00647	HMDB01555	414303	611934	508388	862385	553548	846487	538863	1087969	410047	524517	495060	393530	557053	439298	522797	480204	401376	741093	729572	415630	418579	384513	407631	340437	255658	144198	136088	197346	187606	167763	124814	262924	84605	175728	193253	155262
3608	pyridoxate	Cofactors and Vitamins	Vitamin B6 Metabolism	31555	LC/MS Neg	100001121	2185	182.046	82-82-6	6723	6467	C00847	HMDB00017		38172	72902	208453			74905	98781	220852	70036		114631			58471	48684	50646	24765	34584		71300	34430	28763		73843	78438	59794	53706	42014	99703	169010	70015	84841	21794	82542	90465
51	pyroglutamine*	Amino Acid	Glutamate Metabolism	46225	LC/MS Pos Early	100001540	1900	129.066	2353-44-8	134508	118562			93873064	95787496	80634792	139242704	129254888	102453184	101756016	88752632	72571168	74568576	85589304	98979088	95781072	205604304	91517968	102938912	85348296	85763752	98213776	97055736	84178176	90821472	95717280	80172192	104436848	102168288	76711096	122948216	113914120	109627400	119815240	118437584	91480144	122717464	111313960	99588984
4109	pyrraline	Xenobiotics	Food Component/Plant	48428	LC/MS Pos Early	100001767	2750	255.134	74509-14-1	122228	19980286		HMDB33143	2128574	1011735	1406981	587172	877670	1436170	1958111	524780	2344990	1268128	942064	3459802	1291370	364050	1499622	1407642	1412825	971785	1154273	379098	3201229	938732	1186253	831846	1906825	1272794	2709446	1958187	5559118	1862289	1054290	2449818	1310916	1898303	575564	1883063
928	pyruvate	Carbohydrate	Glycolysis, Gluconeogenesis, and Pyruvate Metabolism	48990	LC/MS Polar	823	1083	87.0088	127-17-3	1060	96901	C00022	HMDB00243	3637284	4454766	1903321	3796186	4074940	3246904	1581565	3520252	680064	2902379	5324238	1586902	2530243	1865752	3105553	744867	2479958	3605540	2409352	3300859	3832849	1015127	1440809	4091053	2574260	661114	1003293	1781260	3121156	1535979	1173761	1503332	442359	635581	830808	2294204
3473	quinolinate	Cofactors and Vitamins	Nicotinate and Nicotinamide Metabolism	1899	LC/MS Pos Early	182	845	168.029	89-00-9	1066	1037	C03722	HMDB00232	512305	1250795	1133505	649503	539324	1858715	1134170	342783	592234	1391871	2336269	805989	644467	1058203	672412	409912	311448	755143	658316	390193	1275117	320110	531103	1559750	1922489	2839405	1870079	3437414	6097031	2212211	3563770	3254699	3266305	1587821	4322001	2580965
3588	retinol (Vitamin A)	Cofactors and Vitamins	Vitamin A Metabolism	1806	LC/MS Pos Late	498	1636	269.226	68-26-8	445354	393012	C00473	HMDB00305	81761	190506		62014	83968		82375	78193	186586		86353	231155	72018	109393	160707								45291			48648	65551	53511	70831	66937			60406			75695
947	ribitol	Carbohydrate	Pentose Metabolism	15772	LC/MS Polar	100000406	1789.6	151.061	488-81-3	6912	10254628	C00474	HMDB00508	181251	635101	1923925	274075	412228	430598	288708	137442	245614	620323	468771	253223	192045	227918	1185694	1035722	67031	376672	620290	216693	158952	317129	278809	719065	4020201	5975285	8916601	5750532	2490584	5610924	6313610	5882376	3782082	4683276	7411515	5021816
948	ribonate	Carbohydrate	Pentose Metabolism	27731	LC/MS Polar	100001007	2425	165.04	5336-08-03	5460677	4574162	C01685	HMDB00867	4517860	5897325	17933020	4659923	5198712	16034607	3130894	3714907	10767309	10856671	12700167	12010926	6684327	5311150	7021833	5044865	9172114	11374027	5355879	6488258	6151357	5450523	7190832	16855316	5843724	7535980	13990131	9463872	9730784	7094215	9701942	7582180	11782161	4488708	7060209	16808052
938	ribose 1-phosphate	Carbohydrate	Pentose Phosphate Pathway	1763	LC/MS Polar	219	4025	229.012	50-99-7;58459-37-3	439236	388373	C00620	HMDB01489	3352866	2089999	423885	542628	848610	1774289	278643	184483	354361	1101059	771043	329030	1609138	3269547	2546972	1294128	1102900	3373219	3264599	88700	353891	719567	2863592	1684005	811469	2421944	6241506	1547125	600650	1170221	1626581	721114	722548	1317690	868272	1487044
973	ribulonate/xylulonate*	Carbohydrate	Pentose Metabolism	61858	LC/MS Polar	100019968	2350	165.04						6747254	11154276	11689470	10119254	8324660	10275834	9786597	9520347	10775015	8218886	12136561	11686761	6137746	10429758	12818366	6744591	8074956	10243037	8904699	9494359	16983760	11127639	5455886	15422221	9694363	9692568	12687566	9596113	16073760	9930354	16217077	19391380	14893855	10119805	20049866	12800689
332	S-adenosylhomocysteine (SAH)	Amino Acid	Methionine, Cysteine, SAM and Taurine Metabolism	42382	LC/MS Neg	197	1832.4	383.114	979-92-0	439155	16788012	C00021	HMDB00939	2041035	3886162	1904350	3483902	2341508	1779317	1616673	2242441	1302451	6499944	5571963	1699506	747097	3637776	1617083	3031133	2136266	1117586	2535822	1202799	1115805	1455137	3674443	1442801	1749125	949675	884771	1757376	1561174	1060566	905429	1394496	821890	934386	907637	1144042
331	S-adenosylmethionine (SAM)	Amino Acid	Methionine, Cysteine, SAM and Taurine Metabolism	15915	LC/MS Pos Early	1263	3002	399.145	24346-00-7;86867-01-8;86867-0108	34756		C00019	HMDB01185	4852875	10354367	3893419	11927839	5915276	4106894	4666221	7115955	2850277	22402292	14279119	3686708	1110020	13331236	1843434	6358318	4627190	4536636	5637490	2220949	4145685	2198947	6828096	4997372	2125730	1283239	3570651	2428007	2413393	1398254	1669329	2427135	1685752	1322585	2061102	2184788
427	S-lactoylglutathione	Amino Acid	Glutathione Metabolism	15731	LC/MS Neg	1343	1248	378.098	54398-03-7	440018	1053	C03451	HMDB01066	677649	1025058	580313	470043	2880493	1117201	330467	3669917	294844	262022	322926	646772	1960184	278701	1563269	125668	111423	2392825	477527	2063663	198946	605138	452871	2420847	1019411	47723	2873594	3816605	780840	104596	1426482	1744357	453348	86653	972795	194599
340	S-methylcysteine	Amino Acid	Methionine, Cysteine, SAM and Taurine Metabolism	39592	LC/MS Pos Early	100002749	1955	119.016	1187-84-4	24417	22826		HMDB02108	5294906	4635190	6100697	2686121	4636543	4474970	4578892	2726232	2939289	4836377	5088091	4890681	4599143	4118816	6003866	3711148	5625659	7067673	9722286	5259369	9615673	3324150	7306563	8283474	4903933	5503554	4106982	4421788	8204769	5087389	5253443	4981403	3640334	3578171	3497721	4260218
341	S-methylcysteine sulfoxide	Amino Acid	Methionine, Cysteine, SAM and Taurine Metabolism	43378	LC/MS Pos Early	100002927	900	152.038	6853-87-8	82142	74136		HMDB29432	18549808	8909051	9449326	3518501	15413652	8272473	19580342	7839832	11469342	13381944	10485591	14166937	15450858	9208609	5962149	12103696	13651221	11819758	21052912	8267599	37331516	4437344	17957832	12649885	21684330	13653555	12444935	9067095	19689118	9184883	12656051	19171700	10969120	14502364	8033767	10535059
426	S-methylglutathione	Amino Acid	Glutathione Metabolism	33944	LC/MS Pos Early	100001259	2200	322.107	2922-56-7	3605667	2841309	C11347		1829715	5150491	3135435	7547389	1127611	3308828	1364872	3042823	2270107	8250245	6301078	2836898	637019	3592828	1968038	4735930	1714465	907030	2195610	2322358	1432645	2248909	4584662	647353	2401860	2399117	1086466	3170854	2159830	2620197	1640692	1829673	2315660	1169888	2224863	2211785
323	S-methylmethionine	Amino Acid	Methionine, Cysteine, SAM and Taurine Metabolism	38127	LC/MS Pos Early	100002183	2555	164.074	3493-12-07	458	8351775	C05319	HMDB38670	7674990	5949005	6861840	6157916	11610235	3825705	15760600	6939061	8881782	8439708	5014489	10847826	8472539	6297833	2830301	8700055	7483264	8722596	11434341	8628536	24907100	7278738	13046027	11871298	11688648	7000081	10214665	8811121	9858890	7427133	7754721	10148170	9685057	11726003	7314017	8893560
101	saccharopine	Amino Acid	Lysine Metabolism	1495	LC/MS Polar	392	3991.9	275.125	997-68-2	160556	141086	C00449	HMDB00279	2287975	2862564	2310290	3643686	1185211	3278256	383572	317537		1784062	796664	160886	2528902	1169671	2376531	4725321	2526188	1456765	2839384	542320	186785	1254921	2658304	1887666			105587	168118					48987	111864
4	sarcosine	Amino Acid	Glycine, Serine and Threonine Metabolism	1516	LC/MS Pos Early	1023	1280	90.055	107-97-1	1088	1057	C00213	HMDB00271	27003182	50735272	27663292	4062202	30343942	10935946	20086312	15049044	7371705	26099572	60756320	11157111	19448460	12572436	53902452	8861436	53354796	20529852	19255016	6677136	13116962	4615046	67599760	24154618	13502282	12294027	8095415	13610076	26897878	11024634	11582664	22056864	7963302	10086159	16691361	10905384
1309	sebacate (C10-DC)	Lipid	Fatty Acid, Dicarboxylate	32398	LC/MS Neg	100001211	1788	201.113	111-20-6	5192	5004	C08277	HMDB00792	114757		42117		62300	76549	82107	58299	79635	69492	53141			40775	25265		159629	110734	59009	79215		33380	173515			45647	81328			35507	32551		44905	15881
972	sedoheptulose	Carbohydrate	Pentose Metabolism	53237	LC/MS Polar	100002619	2255	209.067	3019-74-7	5459879	4573620		HMDB03219	208236		981534	193810	264882		225943			469542		370489		684148	3377476	374477	288757	1509492	312653		520474	665069		822081			564686	341892			329456		270142	455571	350766
9	serine	Amino Acid	Glycine, Serine and Threonine Metabolism	1648	LC/MS Pos Early	503	1239	106.05	56-45-1	5951	5736	C00065	HMDB00187	386196448	354667456	297090880	502394112	609459392	389534656	599469760	722950080	290538368	732151232	837568576	749196480	657123008	760889728	128120216	366377088	400458944	285254688	279887968	198547856	186572688	232389824	475106240	290624480	564731584	460687552	710757120	586428416	538417536	542030912	519335296	590079168	1076303744	752265536	868249728	881577024
230	serotonin	Amino Acid	Tryptophan Metabolism	2342	LC/MS Pos Early	504	2550	177.102	153-98-0	5202	5013	C00780	HMDB00259	588538	1111948	485168	490281	509920	461713	222071	551653	374685	446597	472809	614934	426769	537592	1422038	465019	442286	252780	733373	523543	220923	673719	590219	570913	907234	1633393	1264473	1168959	1259815	1244306	1006959	973049	1130670	259458	1764868	1053401
402	spermidine	Amino Acid	Polyamine Metabolism	485	LC/MS Pos Early	50	3355	146.165	124-20-9	1102	1071	C00315	HMDB01257	9592197	14151336	14284895	18258440	20675516	15414145	15848710	21078108	8394462	17816618	15309469	13778151	11543376	16003571	14853879	21296652	14303280	20337908	16846508	17560184	13675520	19602898	11134619	21623472	20353684	22242188	30372504	21590488	22537424	23635400	26525394	21959328	21901516	17879692	28856774	28519984
407	spermine	Amino Acid	Polyamine Metabolism	603	LC/MS Pos Early	507	3350	203.223	71-44-3	1103	1072	C00750	HMDB01256	1012486	8384667	7919908	11982446	6229025	11545683	5192204	4756452		9696692	8700258	9532302	7230817	2321289	5271690	10328812	11019411	8454993	7634437	13668096	7025194	12270759	6609789	3584700	1304408	305955	2571795		3716295	2509555	3544198	1666924	2978255			278477
2411	sphingadienine	Lipid	Sphingolipid Metabolism	57426	LC/MS Pos Late	100015643	1350	298.274	25696-03-1	6449795	4952479			6970004	3498693	6918121	8580799	3266298	19210808	6634687	4501259	6066457	3102553	2701178	5972997	2456955	3928416	6391534	5777988	7432226	4619249	3865826	6063634	1376995	9206263	4608333	4932981	2715726	5866865	2156198	4164328	1938573	5713641	5619446	3838076	2091078	6159613	2144075	2643427
2352	sphinganine	Lipid	Sphingolipid Metabolism	17769	LC/MS Pos Late	313	1413	302.305	3102-56-5	3126	3014	C00836	HMDB00269	1118169	786541	599172	398435	458815	897222	1156050	828543	2573486	681995	735334	1106776	547308	1460988	610199	472717	1388161	649743	1054480	726650	387390	584512	671454	894508	429982	716864	437702	527002	374290	689382	725273	525615	412580	916274	455993	604936
2452	sphingomyelin (d17:1/14:0, d16:1/15:0)*	Lipid	Sphingolipid Metabolism	62152	LC/MS Pos Late	100020276	1950	661.528						176146	448352	246600	268421	311209	198641	259478	288512	327436	306175	268857	417902	273992	216380	332092	285726	340303	215295	292860	264098	253365	175548	353406	257353	233114	284834	153793	226781	164803	356571	235946	244021	307412	224352	232181	284730
2377	sphingomyelin (d17:1/16:0, d18:1/15:0, d16:1/17:0)*	Lipid	Sphingolipid Metabolism	52433	LC/MS Pos Late	100006314	2082	689.559	121999-58-4		28532779			5598151	14088518	10986642	9352646	8487592	9168397	9417132	10881466	15533669	7939616	6017338	13863947	9686722	7886305	10088265	7966428	11774411	7151949	9519043	8498739	7802102	5599077	9604949	9697769	8807339	7354855	3669554	7554764	5342690	10558127	6141534	6253707	10312241	6887353	7977265	9358090
2403	sphingomyelin (d18:0/18:0, d19:0/17:0)*	Lipid	Sphingolipid Metabolism	57473	LC/MS Pos Late	100009027	2362	733.622			24846878		HMDB12087	1201252	2857134	4416179	2240219	1450030	2146903	3089859	3483454	5992369	2521349	1615527	2405886	2147676	3391913	2153156	1731758	1696025	1496384	2562840	1837709	1263168	1762955	1818558	1914979	2394978	2180160	1119734	2637167	1448200	3433278	1437383	1699590	2916632	1975480	3483934	3111608
2375	sphingomyelin (d18:1/14:0, d16:1/16:0)*	Lipid	Sphingolipid Metabolism	42463	LC/MS Pos Late	100004328	1998	675.544		11433862	9608732		HMDB12097	9273062	18015552	15310230	13956266	12237026	13348268	14045835	15080072	20268828	14200273	12098358	15803559	13889534	12253903	15281203	14642483	16369679	9864439	14477482	12230014	10048620	9389004	12991651	13763453	17753080	17626516	9622372	18275400	11108650	21294652	14568502	12984634	20761996	12703365	18173926	21325706
2379	sphingomyelin (d18:1/17:0, d17:1/18:0, d19:1/16:0)	Lipid	Sphingolipid Metabolism	52615	LC/MS Pos Late	100008920	2312	717.591	121999-64-2					6312777	11894462	10642279	9697725	7385772	9042038	10060085	11295175	15116930	7857352	6101043	10785111	10054407	10152276	10028988	7667287	8929025	8083006	8147666	8014424	7396021	6773149	8793169	11007059	7612109	8132327	4847654	8530969	6290734	10066022	6305429	6447251	9885215	7251543	9226615	10399116
2380	sphingomyelin (d18:1/18:1, d18:2/18:0)	Lipid	Sphingolipid Metabolism	37529	LC/MS Pos Late	100002106	2167	729.591	108392-10-5	6443882	4947837		HMDB12101	27749188	35716420	29098336	36810976	26067014	32142820	35707744	30509978	30338978	35382868	25879088	30946384	30257280	27086156	35382344	36081592	32530540	29197916	32356748	27698464	24846048	36607312	32476380	27862140	38011860	42594076	35132712	46847724	34191672	37949432	35948724	31628268	37960256	41619080	45695228	39643048
2406	sphingomyelin (d18:1/19:0, d19:1/18:0)*	Lipid	Sphingolipid Metabolism	57475	LC/MS Pos Late	100015787	2330	745.622						523387	817988	3104046	674438		875892	2435523	2099108	4924003	1522350	819401	1861588	830317	1367518	1538745	552918		991441		867424		589273	690852	1596897	1312550	910917	442725	1476102	949909	1625872	852774	854294	1598480	1075942	1849981	1622834
2381	sphingomyelin (d18:1/20:0, d16:1/22:0)*	Lipid	Sphingolipid Metabolism	48490	LC/MS Pos Late	100006290	2685	759.638			23113477		HMDB12102	2725745	5452216	5319060	4823329	3455926	4759848	4832747	6370069	11098295	4306249	3094143	5000669	4345880	7404486	4567890	3476633	3940561	3463835	4782660	3217151	3553718	2972581	3990976	4617489	4921040	3911034	2408209	4935544	3355784	6077557	4165605	3344171	5941981	3904387	5670922	5229324
2382	sphingomyelin (d18:1/20:1, d18:2/20:0)*	Lipid	Sphingolipid Metabolism	48491	LC/MS Pos Late	100006292	2383	757.622	222403-67-0					725569	1449214	661474	976638	686762	847701	653374	828120	1087738	799038	527689	712291		805938	723067	397428	603058	723702	909065	621073	602529	707292	1384788	887958	1492957	1072282	1068091	1561269	1165819	1405148	1115035	883566	1245097	1028637	1523794	1186881
2383	sphingomyelin (d18:1/21:0, d17:1/22:0, d16:1/23:0)*	Lipid	Sphingolipid Metabolism	52495	LC/MS Pos Late	100009025	2793	773.653							447968	292202	240200	154434	233549	171118	390215	786472	103736		199894	115051	438840	117477	84948	181297	127852	188315	210259	149229	93318	162196	227401	206269	91345		89280		199972		102805	255034	191632	194939	269429
2384	sphingomyelin (d18:1/22:1, d18:2/22:0, d16:1/24:1)*	Lipid	Sphingolipid Metabolism	48493	LC/MS Pos Late	100006295	2666	785.653			29368329		HMDB12104	3860724	9943444	8765719	7626647	4975209	7712915	7539337	7346461	14889854	7091650	5065351	6518197	6372301	9007934	5697981	6157519	6413860	4783757	7413068	5173199	5234900	4775168	5291396	7452310	8674044	7881839	4792705	8888444	5767848	10159541	6747350	6205780	9122762	7617880	9095500	9542499
2386	sphingomyelin (d18:1/24:1, d18:2/24:0)*	Lipid	Sphingolipid Metabolism	47153	LC/MS Pos Late	100005986	3033	813.684	94359-13-4		24846874		HMDB12107	17274392	29829244	61828184	28426362	18022072	35472128	35025344	42361224	96286464	35223760	21518036	27722156	24142456	61997728	28179532	23009184	23479232	20097820	28244860	23580522	23663144	21970348	19749348	37815660	32894468	28113334	19190220	33633332	21853272	40817436	31017460	26668584	45124984	35365008	48998456	48078316
2376	sphingomyelin (d18:2/14:0, d18:1/14:1)*	Lipid	Sphingolipid Metabolism	47154	LC/MS Pos Late	100005985	1860	673.528						612063	791842	646143	498584	549287	586536	605862	428678	588415	673550	387110	467181	437874	409246	635257	704535	559050	444758	530063	499424	454126	533104	499670	535725	703258	716064	594166	834270	492476	766328	763875	777465	922742	1104953	993333	798292
2378	sphingomyelin (d18:2/16:0, d18:1/16:1)*	Lipid	Sphingolipid Metabolism	42459	LC/MS Pos Late	100004329	2002	701.559						23960646	44119936	36349468	34293888	29939276	33559280	39221264	35086008	41847672	34277712	23062846	35379504	28279080	25955540	29466940	32727864	38090080	24634086	38246632	29331632	25681110	30966648	29195408	33759548	41204096	44073072	29562480	55992516	36555140	47295436	40008352	33090164	46432828	45652908	53437780	46674068
2405	sphingomyelin (d18:2/18:1)*	Lipid	Sphingolipid Metabolism	57474	LC/MS Pos Late	100015788	1904	727.575						647949	1246479	797441	628440	770427	657186	899713	728293	706985	833576	615721	551114	801135	463752	578172	683564	949279	747222	1154355	666300	481340	689066	838765	599121	784164	660758	445835	1032926	621552	670246	531198	430515	746915	809046	1042133	763713
2385	sphingomyelin (d18:2/23:0, d18:1/23:1, d17:1/24:1)*	Lipid	Sphingolipid Metabolism	52435	LC/MS Pos Late	100008956	2845	799.669						894481	2313829	2954408	1871857	1281818	2101779	2020700	2246043	4870729	1626563	1045470	2065337	1684602	2842256	1659965	1313674	1394716	1193519	1652706	1547935	1477219	1080359	1157732	2015876	1821380	1643130	838812	1739570	1313843	2617054	1576776	1491315	2386367	1947907	2242432	2663101
2394	sphingomyelin (d18:2/23:1)*	Lipid	Sphingolipid Metabolism	57482	LC/MS Pos Late	100015791	2315	797.653						46300		316090	179902	84211	215765	270032		364092	211305		194871		228348		133604		101025	123758		84561		116346	194479	207271	218972	102713	278342	157612	316811	210030		315111	265725	390140	317307
2387	sphingomyelin (d18:2/24:1, d18:1/24:2)*	Lipid	Sphingolipid Metabolism	52437	LC/MS Pos Late	100008957	2635	811.669						6160454	12733955	16932010	11730571	6658485	14054339	13562967	13008468	21723202	12097766	8133172	9572666	9687801	11865661	8785105	10356711	9449352	7465936	10313331	7805304	6974248	7252127	7503975	11061523	13558556	12778176	9280807	15248956	9064540	17104904	12650242	10325829	16064431	14196159	18124608	18141844
2397	sphingomyelin (d18:2/24:2)*	Lipid	Sphingolipid Metabolism	57479	LC/MS Pos Late	100015789	2215	809.653							152545	184721	164907	87907		123435	194785	208242	122593	71550	137749		109053		163409						75574		67864		87722	106069	156301				107967	244836	166503	272409	198417
2390	sphingosine	Lipid	Sphingolipid Metabolism	17747	LC/MS Pos Late	297	1393	300.29	123-78-4	5353955	4510275	C00319	HMDB00252	10460248	5909412	12354755	8821772	3924392	23419786	9299123	7412853	17917218	4775049	3287632	11071739	4086278	6737743	12836462	7502044	9889568	4701831	6151605	11032618	4111547	12786111	6574957	9330060	3373634	5606674	2542770	5361549	3051855	5876976	5897943	4859938	3320223	7221058	3404530	4494125
2391	sphingosine 1-phosphate	Lipid	Sphingolipid Metabolism	34445	LC/MS Pos Late	100000626	1375	380.256	26993-30-6	5283560	4446673	C06124	HMDB00277	667576	719223	678015	524026	292167	1635405	712537	296785	415922	442168	620623	1072272	495176	373872	1566605	932708	901335	518960	551597	1032592	347158	1150458	782140	327250	192997	474174	91387	280088	250537	413481	213233	219131	311680	417379	164226	123561
4057	stachydrine	Xenobiotics	Food Component/Plant	34384	LC/MS Pos Early	100001296	1440	144.102	4136-37-2	115244	103115	C10172	HMDB04827	82584768	388213120	66963824	117235960	353956352	107119904	152017904	61020968	128447144	124078048	164382496	153448928	85198368	92875072	27751784	99210408	151472560	238838976	121075400	32864728	164024272	36008964	194336480	287950880	88850696	103797632	62753648	136855024	144256032	130027296	144506800	156909312	95042072	202654416	71112528	72362880
1169	stearate (18:0)	Lipid	Long Chain Fatty Acid	1358	LC/MS Neg	439	5872	283.264	57-11-4	5281	5091	C01530	HMDB00827	230765728	281716800	231058080	256602096	260902416	221489392	166734752	250754080	307016416	219700368	326468928	183273776	161200352	305264064	261669856	157666976	190514944	232186896	221921360	305613120	214899728	223216448	191229488	270270240	193980064	142574960	196976752	338427392	166168336	157788624	147228480	223306032	265846592	191926928	155992816	205514784
1638	stearoyl ethanolamide	Lipid	Endocannabinoid	38625	LC/MS Pos Late	100002254	1787	328.321	111-57-9	27902	25958		HMDB13078	597150	1064760	1145345	604335	1065654	782026	707339	693325	496367	889507	994721	519082	863786	725031	1195571	1039825	768815	1111907	939187	925019	538522	691749	765481	655253	352419	337327	327673	385657	363565	436199	266295	343503	444251	350565	309424	253748
2370	stearoyl sphingomyelin (d18:1/18:0)	Lipid	Sphingolipid Metabolism	19503	LC/MS Pos Late	1538	2400	731.606	85187-10-6;85187-10-6	6453725	4956085	C00550	HMDB01348	70688040	100134048	92220712	98380584	75491216	100711520	85452128	98724864	112438192	89090344	65867260	90285008	94005400	93046776	119294896	101679720	94962104	79535368	91559128	71859432	74139632	81773976	95583336	85409184	75235864	84745104	67068916	93285360	60874824	94977576	66946744	62001864	92403688	72175512	82745976	89932608
2322	stearoyl-arachidonoyl-glycerol (18:0/20:4) [1]*	Lipid	Diacylglycerol	57450	LC/MS Pos Late	100010949	3404	662.572						447625	1189804	1770497	948252	232844	845736	964376	819982	3047269	853567	438196	1120722	1044148	1816392	1300623	635691	996370	852422	594832	737322	482770	380766	696119	1071803	799969	1240703	673307	1462699	938681	1342756	1437890	738308	2590464	1163089	1367603	1719930
2323	stearoyl-arachidonoyl-glycerol (18:0/20:4) [2]*	Lipid	Diacylglycerol	57449	LC/MS Pos Late	100010950	3522	662.572						454631	1423517	1635207	1217774	429573	1146715	900326	1285066	3784518	839527	427519	1131696	1351003	2795003	1473378	489018	880713	1157479	710308	883123	508479	493491	553614	2030946	906835	1437542	1786503	2078374	1511357	1564787	1900390	1132016	3025796	1345939	1794177	3006241
1418	stearoylcarnitine (C18)	Lipid	Fatty Acid Metabolism(Acyl Carnitine)	34409	LC/MS Pos Late	100001391	1485	428.373	18822-91-8	6426855	21233653		HMDB00848	375704512	447381664	511947936	424380320	455784448	587626752	306987712	511064384	154974400	847321024	504947616	82663696	561850112	518186144	526534304	568303936	372245728	749485888	434135840	209922912	145849472	291468160	399757952	361782144	6033550	7091529	11536672	8199628	11548731	10144706	9784001	11218615	5417494	7912812	9981774	6666192
1114	succinate	Energy	TCA Cycle	1437	LC/MS Polar	252	3149	117.019	110-15-6	1110	1078	C00042	HMDB00254	446480192	552509760	402734880	588755776	688636928	1049029120	421562624	504998816	381376096	676381120	440350496	764108864	728560704	827417280	650521728	627303296	526333824	884029120	639180672	422848672	489376768	476743424	482678656	316045984	241864000	268301360	393244000	217079184	254026672	354017632	435325920	300247424	244824352	342079136	253839520	210982240
1113	succinylcarnitine (C4-DC)	Energy	TCA Cycle	37058	LC/MS Pos Early	100001948	2291	262.129	256928-74-2	71464481	28639166		HMDB61717	11619053	10213731	13992064	12884821	11685700	13039805	9271213	13575987	7841401	21411092	10327429	12971312	9619261	7682715	12737240	13800499	11851567	9801511	11040152	11838502	7969497	12529348	12252150	10705529	4445224	6232678	4846089	4835481	4246321	6714893	6286282	6941114	4181521	6297561	5967094	6357202
4627	sulfate*	Xenobiotics	Chemical	46960	LC/MS Polar	100002528	3900	96.9601	14808-79-8	1118	1086	C00059	HMDB01448	21997188	27016840	19319236	21516232	16817212	10823881	13283937	25497244	21120856	14770044	23947136	28195654	10932226	14431615	17169898	5251061	8483337	21980298	24689748	25222328	19102892	8419764	7451302	21868444	28071100	22588240	26223948	26890036	40529236	25404020	30275432	40523136	17240216	16390080	26873120	29750030
350	taurine	Amino Acid	Methionine, Cysteine, SAM and Taurine Metabolism	2125	LC/MS Pos Early	512	660	126.022	107-35-7	1123	1091	C00245	HMDB00251	717691264	961375424	947630400	605281536	765875712	982771072	657113024	358591488	825635200	682733568	555443648	696308672	491867968	355320896	638145920	440442848	547781888	1149919872	900717568	1025192768	627356800	800156992	538218176	1139964928	492479072	805984768	791799296	904531520	1040692864	836170240	876747264	643702080	505293280	674807552	1084845952	1249828352
2700	taurochenodeoxycholate	Lipid	Primary Bile Acid Metabolism	18494	LC/MS Neg	1629	5250	498.289	6009-98-9	387316	343282	C05465	HMDB00951	1681828	5801487	2525200	2897332	3029861	4622664	5086186	4520719	8862036	2763658	5262100	7397152	6194549	5888691	4352940	3945301	3478144	3228104	2015356	6563661	5041013	2009145	3165120	3125336	3404476	4013837	5909292	3861852	1593735	3945499	4857445	2858920	5353912	4176751	3772075	4424268
2697	taurocholate	Lipid	Primary Bile Acid Metabolism	18497	LC/MS Neg	1648	5150	514.284	145-42-6	6675		C05122	HMDB00036	879700	3413987	1791317	712781	2278033	1708090	2506215	1444321	1890537	791842	1657564	1283945	1135281	1261443	1975362	638213	1202478	1952572	925205	1924170	1296991	778042	961134	2181046	1449490	1298848	2659546	871304	1289048	1631767	1775056	1233310	672515	588406	1339379	969435
2746	taurocholenate sulfate	Lipid	Secondary Bile Acid Metabolism	32807	LC/MS Neg	100001990	4750	279.614							48872	32937																		34152					36270			134536						14897
353	taurocyamine	Amino Acid	Methionine, Cysteine, SAM and Taurine Metabolism	35117	LC/MS Pos Early	100001418	710	168.044	543-18-0	68340	61635	C01959	HMDB03584	2342318	2835243	2097419	733595	2964165	2621934	1238334		512379	253338	218500	768096	203913	979266		179202	1048530	2027258	1830106	2789791	3145699	853278	1352052	2770623	799361	1838017	794259	1389034	3216330	2522425	3137927	939033	469529	714371	443764	2716257
2717	taurodeoxycholate	Lipid	Secondary Bile Acid Metabolism	12261	LC/MS Neg	1668	5257.4	498.289	207737-97-1	2733768	2015539	C05463	HMDB00896	1076539	6393733	1669036	171961	2350770	1831776	2981159	274938	658518	249850	402217	1122442	467061	297906	773799	453999	2117806	3173716	1164791	535852	2281287	110819	1608519	2619746	1177850	1106740	626322	540355	2292005	1899057	2437287	1493250	338123	152359	224903	310561
3582	thiamin diphosphate	Cofactors and Vitamins	Thiamine Metabolism	35670	LC/MS Neg	522	1195.1	423.03	154-87-0	1132	8715	C00068	HMDB01372	277461	590024	238773	501593	242896	328725	328401	434958	364825	439251	295976	346854	385619	202059	86182	402406	242922	358217	242654	347495	358466	114402	310695	235143	365177	393098	383144	385083	244243	349814	229034	473278	275778	214035	298593	227251
3581	thiamin monophosphate	Cofactors and Vitamins	Thiamine Metabolism	15798	LC/MS Pos Early	523	2378	345.078	532-40-1	3382778	2627905	C01081	HMDB02666	424685	727110	148416	538534	640237	260038	464466	782440	186566	308742	458446	200733	411134				146201	515726	218061	435867	286201		168812	900524	348449	248539	604306	532478	254588	390820	232183	882066	207625	374222	227047	505354
4767	thioproline	Xenobiotics	Chemical	53231	LC/MS Pos Early	100009232	1250	134.027	34592-47-4	93176	84120			2820470	4561491	4588869	6483025	2315052	8239649	2258870	4440601	5209946	7801156	9008989	3598016	2964414	4705762	7167894	1979528	2967621	3051243	4394654	5606178	1697015	5375754	3815976	3411001	3151276	3451415	2452038	5048265	4685043	3817559	2695432	3375944	2136936	2717648	3952404	5287236
3517	threonate	Cofactors and Vitamins	Ascorbate and Aldarate Metabolism	27738	LC/MS Polar	100001022	2384	135.03	70753-61-6	151152	133224	C01620	HMDB00943	65041844	89283456	80214208	97259984	60513516	75058312	94794032	86085024	90048080	90025760	93972944	111428264	74892952	115530688	74889344	99202960	92962560	44287320	70122024	83841168	89210264	83353872	61606220	60640024	125264552	130114088	128069648	115100464	84671864	110405384	147250304	117427320	180321536	145878384	161924976	140908464
16	threonine	Amino Acid	Glycine, Serine and Threonine Metabolism	1284	LC/MS Pos Early	564	1514	120.066	72-19-5	6288	6051	C00188	HMDB00167	1278007680	1081629824	753427904	975902400	1260987904	856376128	1479306624	1542384640	660179136	1538165504	1645479040	1282203648	1701951616	959218240	505980512	530296704	778429376	768495488	1109231488	734058624	1222923392	580395264	1033747136	689629440	1532714112	310192256	463182784	775169920	974801088	351727072	353688768	1019465920	484037888	313039616	528155744	811671744
3463	thymidine	Nucleotide	Pyrimidine Metabolism, Thymine containing	2183	LC/MS Neg	872	1963.7	241.083	50-89-5	5789	5585	C00214	HMDB00273	1183053	743629	2341323	867870	723776	3367007	452547	478421	1077504	1813617	568366	357459	334204	445575	775255	1511583	1054609	749181	565952	1771783	959809	895850	784724	551337	633773	1079743	885904	426157	861012	1041764	1128293	771168	526357	327010	627489	400067
296	tiglylcarnitine (C5:1-DC)	Amino Acid	Leucine, Isoleucine and Valine Metabolism	35428	LC/MS Pos Early	100001597	2962	244.154	64191-86-2	22833596	17216200		HMDB02366	4388232	10422765	13556479	21614744	4157253	10711472	5877751	12837719	5942048	20695856	16200235	6907939	5241480	8810235	68892304	12105004	8707496	18459080	10295875	4559697	2534884	22395948	6097591	12914928	1993486	1827773	7494269	4238885	7861679	2422684	1955469	2897746	2546715	2582388	8038452	3561325
380	trans-4-hydroxyproline	Amino Acid	Urea cycle; Arginine and Proline Metabolism	32306	LC/MS Pos Early	1001	1064	132.066	51-35-4	5810	5605	C01157	HMDB00725	441789504	315509856	237288912	101936888	351167840	83249496	522524928	167283936	295714080	292525600	266688944	233375792	440427904	207185120	182482640	210219312	272746112	217904944	354016544	237126160	268246624	145308848	347659744	246280080	723307648	575758848	304349376	543470080	418501824	533734592	537458880	414908064	586573248	466879552	296829184	455651584
2372	tricosanoyl sphingomyelin (d18:1/23:0)*	Lipid	Sphingolipid Metabolism	52436	LC/MS Pos Late	100008955	3200	801.684					HMDB12105	359872	1280546	1200688	679910	726556	909103	711076	1177632	2020466	550271	410252	967633	744138	1150241	694428	472753	582845	561852	831608	863318	604666	471628	644671	959646	655534	465278	201668	592421	588958	955134	424301	578434	697032	641778	691403	809016
3494	trigonelline (N'-methylnicotinate)	Cofactors and Vitamins	Nicotinate and Nicotinamide Metabolism	32401	LC/MS Pos Early	100001092	1388	138.055	535-83-1	5570	5369	C01004	HMDB00875	1526757	4747895	1223559	1122681	3642122	2063051	3366782	740304	3120023	3496583	3176968	3730617	1233339	699603	750529	1180516	1544635	3283728	1241739	1340125	3744160	627039	2248840	3251626	1269753	3210548	732699	1731578	11947523	3080352	3125026	2111877	1976798	4030386	894729	1200212
1707	trimethylamine N-oxide	Lipid	Phospholipid Metabolism	40406	LC/MS Pos Early	100003397	2100	76.0757	1184-78-7	1145	1113	C01104	HMDB00925	1556558	5357695	2332829	2908879	2614916	2437141	1761767	2073908	1776787	3214861	2576356	1462290	1135438	2634513	1165920	1127243	3752712	6992731	2322331	1581909	3210819	1478040	3291438	9661928	2006077	4957799	4162327	3025482	1882786	4890418	7038157	4817781	3945052	2467737	2083298	4690337
206	tryptophan	Amino Acid	Tryptophan Metabolism	54	LC/MS Pos Early	565	2986	205.097	73-22-3	6305	6066	C00078	HMDB00929	39350696	42282156	64189708	89332600	39876896	157663072	54561216	52475956	48387976	126920584	127330176	68693632	55120272	54753640	60146168	58255240	82949432	64271844	48963292	75810744	40448232	87614400	47434676	59807756	43036604	47298520	52562712	53079948	63692284	52120776	53278640	55647584	57453864	36944836	42497844	56433264
132	tyrosine	Amino Acid	Tyrosine Metabolism	1299	LC/MS Pos Early	815	2430	182.081	60-18-4	6057	5833	C00082	HMDB00158	156099968	218016784	148932592	208259968	161713952	313172352	220003520	142722368	66184264	284912288	340387264	86000416	172093824	234613184	106838888	165362384	285239680	239567504	142298464	147694032	75124496	138916256	180116208	237546768	87265760	131108960	88454352	134031480	142110928	110002856	137504288	122266424	92309976	59862052	83015936	90419432
1056	UDP-galactose	Carbohydrate	Nucleotide Sugar	15860	LC/MS Polar	100000298	4000	565.048	2956-16-3;91183-98-1;137868-52-1	18068	17069	C00052	HMDB00302	1269724	806813		684183	371145	1463186	158236	145012		181343	71450	112920	739446	290296	2293405	1247269	217774	1411032	1989583	177700	203797	537272	576214	393458	125681	474869	981241	653952	88523	603589	286567	128766		234767	137811	146802
1052	UDP-glucose	Carbohydrate	Nucleotide Sugar	32344	LC/MS Polar	1096	3950	565.048	117756-22-6	8629	8308	C00029	HMDB00286	1853336	1713089	2884759	3012112	2749259	3370498	792789	566554	216790	898176	250261	652508	1235580	235271	6583099	2962868	1409336	2205473	1972912	503240	2188516	4028251	1228664	1966596	1267492	1483621	1429142	2114712	388285	1708851	778364	457036	773101	924932	903379	1445254
1057	UDP-glucuronate	Carbohydrate	Nucleotide Sugar	2763	LC/MS Neg	1097	588	579.027	28053-08-9;63700-19-6	17473	16522	C00167	HMDB00935	180948	256676	316017	171294	251010	169634	217625	165527	229750	281842	412172	270595	151061	183595	497131	319882	183281	132226	316300	204414	191425	239848	196822	230933	286345	359779	260739	314563	332274	194831	191015	310674	245008	306172	340357	279678
1063	UDP-N-acetylglucosamine/galactosamine	Carbohydrate	Nucleotide Sugar	46148	LC/MS Polar	100002957	3665	606.074						6161587	5142128	15612608	5492652	3419785	8141869	3971726	5049944	3706410	5272703	4806644	3125404	3629161	4447847	6124714	5223984	5010485	4797987	6604651	6289236	7414322	5833468	6533774	6685525	7492139	7666498	9400021	7857012	8693302	7573431	8956072	8855005	7323659	7117421	8706125	8022323
3414	uracil	Nucleotide	Pyrimidine Metabolism, Uracil containing	605	LC/MS Polar	825	1089.7	111.02	66-22-8	1174	1141	C00106	HMDB00300	5045968	1641544	1337947	1956693	2099290	5307444	784044	1187798	1453726	3142136	2891120	683235	1123799	3867322	1179754	1829054	1577320	2352831	2131846	2304773	1156593	1962287	1352943	2053999	2089557	2940970	8359494	3915577	4773714	4683454	5919808	3668313	2074958	1991157	3182816	3111751
3331	urate	Nucleotide	Purine Metabolism, (Hypo)Xanthine/Inosine containing	1604	LC/MS Neg	1134	757.1	167.021	69-93-2;120K5305	1175		C00366	HMDB00289	548659	533592	3916033	694092	402690	1082661	712181	303422	2024647	692199	496363	543401		1147798	1108191	732640	737657	700331	1176049	344961	810226	1487246	1001173	758267	358543	531985	359701	199738	451866	917637	557066	396571	392766	114061	708336	512867
359	urea	Amino Acid	Urea cycle; Arginine and Proline Metabolism	1670	LC/MS Pos Early	533	700	121.072	57-13-6	1176	1143	C00086	HMDB00294	97070224	282417984	302462208	238433520	142504976	239722400	87286632	166451456	79892312	176110992	202915712	80689456	101932184	85166840	98563952	73692296	135594928	138439680	160288592	145506128	65539416	171553744	139024848	107863456	35205660	41871316	37938180	52552620	68843088	41166228	45869104	38653840	37877696	73332728	59538004	44248468
3413	uridine	Nucleotide	Pyrimidine Metabolism, Uracil containing	606	LC/MS Neg	535	1457.6	243.062	58-96-8	6029	5807	C00299	HMDB00296	25557832	12539178	14400314	16981152	11823319	22583616	7953560	18503450	8721208	21158160	18243004	4302112	7525462	19161146	8311435	16991598	9374014	18599976	17772656	18049384	9267761	11685754	11609552	19658692	18061968	16050623	26663326	24240378	22347916	16684369	18911662	23793686	19048882	19248662	18472670	21995544
3407	uridine 5'-diphosphate (UDP)	Nucleotide	Pyrimidine Metabolism, Uracil containing	5345	LC/MS Neg	870	599.5	402.995	21931-53-3	6031	5809	C00015	HMDB00295	1738413	2285982	2252180	1682569	1135448	2026054	1198722	1356168	1035443	2603402	1765479	1045448	1316501	741968	1680935	2136100	1111103	1057769	2202764	1821499	1406855	2018217	756998	1395279	2580490	2379565	1718858	1833043	2449170	1564251	1520404	1884367	2123708	1672468	2565090	1873590
3408	uridine 5'-monophosphate (UMP)	Nucleotide	Pyrimidine Metabolism, Uracil containing	2856	LC/MS Polar	869	4150	323.029	3387-36-8	6030	1399139	C00105	HMDB00288	2879327	6518433	5968466	5541337	1333037	4533986	1823751	868844	1234642	3554395	1158112	1468480	2821137	3486016	4161101	6456869	4676269	1079905	3779110	1082284	4152051	2644744	5529727	1288466	5374083	8252131	2469623	5661001	877680	8139701	3713218	756938	3438006	4361896	3953049	5867611
3406	uridine 5'-triphosphate (UTP)	Nucleotide	Pyrimidine Metabolism, Uracil containing	33448	LC/MS Neg	871	572	482.961	19817-92-6	6133	5903	C00075	HMDB00285	1810053	2776614	2589032	1173557	1851964	2318567	1313161	1223875	629412	2545480	1940790	1399550	1879119	505281	1918526	2153327	1496906	1721822	2619500	2090112	1802866	2312259	619168	1982115	2530469	450289	2098116	1821876	2199262	462977	1658452	1854885	1416424	1676920	1163233	428254
308	valine	Amino Acid	Leucine, Isoleucine and Valine Metabolism	1649	LC/MS Pos Early	566	2479	118.086	72-18-4	6287	6050	C00183	HMDB00883	462600800	669897408	492240768	579489728	450450496	944129472	381224096	469997184	139850192	1164578176	1259901824	253034208	672692736	708596032	266084432	369680160	968472448	586638720	585130688	486479744	178269088	321967744	875732288	488773440	178177504	182167296	173187872	128787840	323830784	219224800	216851696	219386832	130740968	125083800	119028896	123179264
3323	xanthine	Nucleotide	Purine Metabolism, (Hypo)Xanthine/Inosine containing	3147	LC/MS Neg	1004	910	151.026	69-89-6	1188	1151	C00385	HMDB00292	395860	478772	2269742	1215742	350684	1560762	236585	316018	1302749	961538	280018	484975	181084	1001281	1251792	1285531	380792	683339	622460	1157956	1785503	688421	354882	569576	1191404	2070168	1668300	1045892	2615508	3034318	2518322	866000	1600681	1474523	1646547	1067046
3325	xanthosine	Nucleotide	Purine Metabolism, (Hypo)Xanthine/Inosine containing	15136	LC/MS Neg	100000299	1075	283.068	146-80-5	64959	58484	C01762	HMDB00299	301884	538787	402913	151583	168695	223831	268473	198856	407214	425731	237679	290591	179485	287383	252577	208185	306893	225750	212470	95400	224786	154280	276433	121806	133355	115631	121170	130932	136917	128624	186516	152612	116417	55778	181897	100918
3324	xanthosine 5'-monophosphate (xmp)	Nucleotide	Purine Metabolism, (Hypo)Xanthine/Inosine containing	12024	LC/MS Neg	1251	580	363.035	25899-70-1	73323	10463791	C00655	HMDB01554	161550	283922	127824	398976	297783	124504	166988	284941	311049	238836	245432	179728	238053	563859	185852	232448	118572	315949	327279		222288	154557	419867	195378	42248	136404	149587		57651	108917	105118		53310	114296	56967	76671
[truncated: 36 more columns]

## Sheet: ScaledImpData
													SAMPLE_NAME	UCON-00591	UCON-00592	UCON-00593	UCON-00594	UCON-00595	UCON-00596	UCON-00597	UCON-00598	UCON-00599	UCON-00600	UCON-00601	UCON-00602	UCON-00603	UCON-00604	UCON-00605	UCON-00606	UCON-00607	UCON-00608	UCON-00609	UCON-00610	UCON-00611	UCON-00612	UCON-00613	UCON-00614	UCON-00615	UCON-00616	UCON-00617	UCON-00618	UCON-00619	UCON-00620	UCON-00621	UCON-00622	UCON-00623	UCON-00624	UCON-00625	UCON-00626
													SAMPLE_ID	4342275	4342276	4342277	4342278	4342279	4342280	4342281	4342282	4342283	4342284	4342285	4342286	4342287	4342288	4342289	4342290	4342291	4342292	4342293	4342294	4342295	4342296	4342297	4342298	4342299	4342300	4342301	4342302	4342303	4342304	4342305	4342306	4342307	4342308	4342309	4342310
													CLIENT_IDENTIFIER	28_F1	49_F2	68_F2	112_F2	49_F1	68_F1	95_F1	112_F1	14_F1	76_F1	76_F2	14_F2	40_F1	60_F1	73_F1	96_F1	105_F1	108_F1	126_F1	235_F1	47_F1	8_F1	105_F2	108_F2	107_F1	75_F1	79_F1	81_F1	41_F1	75_F2	75_F3	107_F2	94_F2	118_F2	69_F1	101_F1
													ANIMAL_ID	28_F1	49_F2	68_F2	112_F2	49_F1	68_F1	95_F1	112_F1	14_F1	76_F1	76_F2	14_F2	40_F1	60_F1	73_F1	96_F1	105_F1	108_F1	126_F1	235_F1	47_F1	8_F1	105_F2	108_F2	107_F1	75_F1	79_F1	81_F1	41_F1	75_F2	75_F3	107_F2	94_F2	118_F2	69_F1	101_F1
													GENDER	M	M	M	M	F	F	F	F	M	M	M	F	F	F	F	F	M	M	M	M	F	F	F	F	M	M	M	M	F	F	F	F	M	M	M	M
													GROUP_DESCRIPTION	dB	dB	dB	dB	dB	dB	dB	dB	dB	dB	dB	dB	dB	dB	dB	dB	dB	dB	dB	dB	dB	dB	dB	dB	Control Day 135	Control Day 135	Control Day 135	Control Day 135	Control Day 135	Control Day 135	Control Day 135	Control Day 135	Restricted Day 135	Restricted Day 135	Restricted Day 135	Restricted Day 135
													GROUP_ID2	Ctrl_dB_M	Ctrl_dB_M	Ctrl_dB_M	Ctrl_dB_M	Ctrl_dB_F	Ctrl_dB_F	Ctrl_dB_F	Ctrl_dB_F	Rs_dB_M	Rs_dB_M	Rs_dB_M	Rs_dB_F	Rs_dB_F	Rs_dB_F	Rs_dB_F	Rs_dB_F	OF_dB_M	OF_dB_M	OF_dB_M	OF_dB_M	OF_dB_F	OF_dB_F	OF_dB_F	OF_dB_F	Ctrl_d135_M	Ctrl_d135_M	Ctrl_d135_M	Ctrl_d135_M	Ctrl_d135_F	Ctrl_d135_F	Ctrl_d135_F	Ctrl_d135_F	Rs_d135_M	Rs_d135_M	Rs_d135_M	Rs_d135_M
													GROUP_NUMBER	3	3	3	3	3	3	3	3	6	6	6	6	6	6	6	6	9	9	9	9	9	9	9	9	2	2	2	2	2	2	2	2	5	5	5	5
													TIME	dB	dB	dB	dB	dB	dB	dB	dB	dB	dB	dB	dB	dB	dB	dB	dB	dB	dB	dB	dB	dB	dB	dB	dB	d135	d135	d135	d135	d135	d135	d135	d135	d135	d135	d135	d135
													TREATMENT	Control	Control	Control	Control	Control	Control	Control	Control	Restricted	Restricted	Restricted	Restricted	Restricted	Restricted	Restricted	Restricted	Overfed	Overfed	Overfed	Overfed	Overfed	Overfed	Overfed	Overfed	Control	Control	Control	Control	Control	Control	Control	Control	Restricted	Restricted	Restricted	Restricted
PATHWAY_SORTORDER	BIOCHEMICAL	SUPER_PATHWAY	SUB_PATHWAY	COMP_ID	PLATFORM	CHEMICAL_ID	RI	MASS	CAS	PUBCHEM	CHEMSPIDER	KEGG	Group HMDB_ID	Ctrl_dB	Ctrl_dB	Ctrl_dB	Ctrl_dB	Ctrl_dB	Ctrl_dB	Ctrl_dB	Ctrl_dB	Rs_dB	Rs_dB	Rs_dB	Rs_dB	Rs_dB	Rs_dB	Rs_dB	Rs_dB	OF_dB	OF_dB	OF_dB	OF_dB	OF_dB	OF_dB	OF_dB	OF_dB	Ctrl_d135	Ctrl_d135	Ctrl_d135	Ctrl_d135	Ctrl_d135	Ctrl_d135	Ctrl_d135	Ctrl_d135	Rs_d135	Rs_d135	Rs_d135	Rs_d135
417	(N(1) + N(8))-acetylspermidine	Amino Acid	Polyamine Metabolism	57814	LC/MS Pos Early	100016038	3080	188.176						0.281	0.4714	3.684	2.1064	0.4746	2.1327	0.8016	0.7793	1.0406	0.9102	0.5067	0.8277	0.4259	1.0129	3.0746	1.3546	1.2073	1.1451	1.6104	1.2028	0.9057	1.1266	0.6937	1.0249	1.3915	1.3054	1.1825	0.7655	0.9376	1.5334	1.8027	1.0386	1.1434	1.1803	1.4413	1.0878
1799	1,2-dioleoyl-GPC (18:1/18:1)	Lipid	Phosphatidylcholine (PC)	52457	LC/MS Pos Late	100008905	2346	786.601	4235-95-4	10350317	8525772			0.982	1.3298	1.2668	1.1917	1.0587	1.2042	1.3188	1.4672	1.5027	1.2455	1.1424	1.3093	1.2337	1.1776	1.117	1.0806	1.0883	1.1153	1.3359	1.0597	1.0069	0.9548	1.2545	1.0016	0.9437	0.9403	0.7467	0.9575	0.7494	0.9828	0.7532	0.7489	1.0745	0.8569	0.9692	0.9873
1885	1,2-dioleoyl-GPE (18:1/18:1)	Lipid	Phosphatidylethanolamine (PE)	52609	LC/MS Pos Late	100008906	2485	744.554	4004-05-01	9546757	7825707			0.9156	1.2137	2.0294	0.9785	1.0228	1.0253	1.6031	1.6562	1.7649	1.446	1.3697	1.078	1.2998	1.0453	0.7944	0.9805	0.8287	0.7513	1.2271	0.7948	0.9339	0.5864	0.9469	0.8867	0.9151	0.7842	0.715	0.8779	0.685	1.0195	0.5619	0.7528	0.8967	0.856	0.8602	1.036
1937	1,2-dioleoyl-GPS (18:1/18:1)	Lipid	Phosphatidylserine (PS)	19191	LC/MS Pos Late	1533	2800	788.544	6811-55-8	6438639	4943103			0.7081	1.0918	1.3916	0.9863	0.6295	0.9862	1.3929	1.0945	1.3853	1.0931	0.8087	1.1212	1.0181	0.9105	0.8938	0.8387	0.8509	0.7131	1.2466	0.7937	0.9378	0.7776	0.8456	0.664	1.0165	1.0945	0.5786	0.9968	0.6875	1.2704	0.7317	0.7797	1.2608	1.0405	1.0927	0.9534
1739	1,2-dipalmitoyl-GPC (16:0/16:0)	Lipid	Phosphatidylcholine (PC)	19130	LC/MS Pos Late	100000657	2365	734.569	63-89-8	452110	398235		HMDB00564	0.3568	0.5704	0.4601	0.4576	0.3707	0.3495	0.4581	0.4785	0.5624	0.4092	0.3773	0.3985	0.4713	0.6491	0.3538	0.3905	0.3502	0.3357	0.4339	0.4075	0.4006	0.3019	0.3563	0.6835	0.9191	0.9153	0.9615	1.3084	0.9668	1.1692	1.1271	0.8307	1.3197	0.8305	1.1074	1.4324
1855	1,2-dipalmitoyl-GPE (16:0/16:0)*	Lipid	Phosphatidylethanolamine (PE)	57341	LC/MS Pos Late	100009204	2498	692.522		445468	393103		HMDB08923	0.19	0.4401	0.4488	0.19	0.19	0.2122	0.19	0.19	0.3096	0.19	0.19	0.19	0.19	0.19	0.19	0.19	0.19	0.19	0.19	0.19	0.19	0.19	0.19	0.19	0.4486	0.3573	0.415	0.765	0.5192	0.4821	0.19	0.19	0.6185	0.3109	0.4847	0.8338
2235	1-(1-enyl-oleoyl)-2-oleoyl-GPE (P-18:1/18:1)*	Lipid	Lysoplasmalogen	54691	LC/MS Pos Late	100010839	2534	728.559			24769325		HMDB11441	0.7681	0.8155	1.4107	0.9031	0.7297	1.1478	1.251	1.1378	1.6635	1.1169	0.8793	1.002	1.0362	1.0945	0.9697	0.8283	0.9374	0.7077	1.0007	0.739	0.8612	0.7578	0.9211	0.9993	1.2101	1.1844	0.8638	1.1029	0.9374	1.518	0.8845	0.9497	1.2612	1.1483	1.1923	1.3009
2232	1-(1-enyl-oleoyl)-GPE (P-18:1)*	Lipid	Lysoplasmalogen	44621	LC/MS Pos Late	100005372	1566	464.314						0.8903	0.7738	0.7285	1.3316	0.8297	0.8346	1.0062	0.934	0.9888	0.8529	0.7638	0.5772	0.7369	0.9333	1.3349	0.5866	0.5794	0.6757	0.7062	0.906	0.649	1.131	0.7233	0.8913	0.8812	0.9921	0.7977	0.9133	0.8962	1.7398	1.1377	1.0299	0.6474	1.0227	0.9938	1.094
2210	1-(1-enyl-palmitoyl)-2-arachidonoyl-GPC (P-16:0/20:4)*	Lipid	Plasmalogen	52689	LC/MS Pos Late	100009014	2154	766.575			24767495		HMDB11220	1.5475	7.9859	2.885	5.7622	1.7027	5.6715	1.987	3.3572	5.7262	3.4955	3.2071	3.6744	2.918	5.1958	8.5475	4.8022	6.162	6.7571	3.4532	4.338	1.6119	6.8142	4.2101	3.3222	0.6884	0.9068	0.8583	1.0268	0.7066	0.9881	1.404	0.8178	1.9479	1.0187	1.0958	1.4478
2202	1-(1-enyl-palmitoyl)-2-arachidonoyl-GPE (P-16:0/20:4)*	Lipid	Plasmalogen	52673	LC/MS Pos Late	100009002	2270	724.528			24769238		HMDB11352	0.7501	1.5466	1.4296	1.3245	0.9474	1.343	1.1074	1.248	1.6643	1.1514	0.8316	1.0121	1.0343	1.6796	0.9781	1.0277	1.2146	1.1845	1.1189	1.1202	0.8472	0.9671	1.0529	1.1264	0.7705	0.7533	0.6028	1.0315	0.6819	0.9235	0.8338	0.7259	0.9956	0.8289	0.959	0.9729
2211	1-(1-enyl-palmitoyl)-2-linoleoyl-GPC (P-16:0/18:2)*	Lipid	Plasmalogen	52682	LC/MS Pos Late	100009009	2226	742.575			24767486		HMDB11211	1.9118	6.8998	3.013	6.9407	4.5581	7.3512	3.8897	7.5372	10.6486	3.1905	3.1521	10.4345	8.4055	5.2496	5.085	2.62	3.0238	3.843	2.9357	6.51	1.7289	3.6257	3.601	3.1382	1.0678	1.137	0.6723	1.1232	0.5316	1.2181	0.922	0.7955	2.363	1.3127	1.5617	1.5155
2199	1-(1-enyl-palmitoyl)-2-linoleoyl-GPE (P-16:0/18:2)*	Lipid	Plasmalogen	52677	LC/MS Pos Late	100009069	2351	700.528			24769229		HMDB11343	1.002	1.3756	1.835	1.5076	1.5107	1.8297	1.3771	1.7336	2.5091	1.3638	0.9699	1.8774	1.8363	1.4942	0.9578	1.1632	1.013	0.9902	1.1548	1.5052	1.0438	0.8864	1.1378	1.1544	1.2882	1.1242	1.0006	1.2637	0.9994	1.6292	1.0289	1.2135	1.2946	1.2683	1.3522	1.1086
2204	1-(1-enyl-palmitoyl)-2-oleoyl-GPC (P-16:0/18:1)*	Lipid	Plasmalogen	52478	LC/MS Pos Late	100009007	2443	744.59						1.7332	3.0695	2.3229	2.339	1.7512	2.7765	2.1978	2.6866	3.3436	2.4177	1.5652	2.489	2.6519	2.1755	2.4053	2.1517	2.6537	2.0182	3.0265	2.0762	1.9016	2.2717	2.7453	1.726	1.1932	1.0914	0.6527	1.2095	0.7899	1.2639	0.8968	0.8003	1.8598	1.2237	1.4088	1.3718
2198	1-(1-enyl-palmitoyl)-2-oleoyl-GPE (P-16:0/18:1)*	Lipid	Plasmalogen	52477	LC/MS Pos Late	100009005	2600	702.543			24769228		HMDB11342	0.9863	1.1191	1.7165	1.0232	1.0448	1.331	1.2896	1.157	1.6677	1.1131	0.8272	1.1374	1.1707	1.0094	0.8352	0.9627	1.1012	0.8238	1.2618	0.9245	1.072	0.7894	1.0953	1.2046	1.3717	1.2071	0.8836	1.3519	1.0777	1.722	0.9977	1.0962	1.1996	1.293	1.3874	1.3559
2201	1-(1-enyl-palmitoyl)-2-palmitoleoyl-GPC (P-16:0/16:1)*	Lipid	Plasmalogen	52713	LC/MS Pos Late	100009160	2218	716.559			24767482		HMDB11207	1.6388	2.5071	2.0525	1.7777	1.7025	1.9553	1.6685	1.5469	2.3938	1.6608	0.8432	1.7292	1.8226	2.0007	1.363	1.6868	1.9235	1.382	2.7835	1.5446	1.897	1.54	1.8735	1.4051	1.1699	1.0283	0.4839	1.0737	0.6818	1.3044	1.0132	0.8537	1.3863	1.1052	1.02	1.1485
2200	1-(1-enyl-palmitoyl)-2-palmitoyl-GPC (P-16:0/16:0)*	Lipid	Plasmalogen	52716	LC/MS Pos Late	100009162	2454	718.575		11146967	9322076		HMDB11206	0.6267	1.5547	1.2592	1.2275	0.8518	0.8411	1.0157	1.2713	2.3194	0.9837	0.6589	1.0057	0.9686	2.6827	0.936	0.9064	0.8605	0.6929	1.316	1.0164	1.0508	0.8462	0.9291	1.2937	0.8595	0.8923	0.4526	1.1197	0.596	1.1238	0.9672	0.6713	1.3831	0.9524	1.0896	1.2793
2229	1-(1-enyl-palmitoyl)-GPC (P-16:0)*	Lipid	Lysoplasmalogen	52474	LC/MS Pos Late	100002875	1547	480.345		10917802	9093054		HMDB10407	1.4429	2.7953	1.3219	3.0958	1.7558	2.3765	1.2738	1.7914	1.759	1.3709	1.3996	1.648	1.626	1.6201	2.0755	1.8704	1.9047	2.2889	1.9325	1.7464	1.0247	2.4689	1.6049	1.695	0.6391	0.8207	0.8841	0.8237	0.6377	1.0535	0.9885	0.9368	0.8614	0.9942	0.8754	0.9074
2230	1-(1-enyl-palmitoyl)-GPE (P-16:0)*	Lipid	Lysoplasmalogen	39270	LC/MS Pos Late	100003000	1558	438.298			10471193			1.7409	1.1226	1.2473	2.4183	1.7131	1.5148	1.4404	1.2297	1.3824	1.0938	0.7918	0.9528	1.0642	1.1368	0.7425	0.9942	0.9471	1.1923	1.3488	1.1777	1.1608	0.9623	1.0442	1.3724	1.1534	1.0254	0.9295	1.3299	1.2735	1.6895	1.4567	1.4243	0.7406	1.2186	1.2425	1.2677
2214	1-(1-enyl-stearoyl)-2-arachidonoyl-GPE (P-18:0/20:4)*	Lipid	Plasmalogen	52475	LC/MS Pos Late	100008999	2511	752.559		9547058	7826008		HMDB05779	0.4927	1.2937	1.0935	1.0673	0.5626	0.9697	0.7496	1.0825	2.484	0.7704	0.7492	0.7091	0.6821	2.7858	0.8355	0.7034	0.6895	0.7974	0.8613	0.8389	0.5315	0.5872	0.5587	1.1075	0.6764	0.6851	0.6449	0.9061	0.699	0.8391	1.0378	0.6745	1.3437	0.7733	1.0303	1.4004
2206	1-(1-enyl-stearoyl)-2-oleoyl-GPE (P-18:0/18:1)	Lipid	Plasmalogen	52614	LC/MS Pos Late	100008919	2950	730.575	144371-68-6		24769260		HMDB11375	0.6571	0.9173	1.8714	0.9051	0.6981	1.3189	1.2654	1.5718	2.4072	1.0474	0.8596	1.1889	0.9418	1.2678	0.9855	0.8116	0.7897	0.7535	1.16	0.8167	0.7955	0.8518	0.7713	1.2655	1.3781	1.317	0.8346	1.386	1.1979	1.5793	0.747	1.1684	1.2109	1.3343	1.3747	1.4186
2234	1-(1-enyl-stearoyl)-GPE (P-18:0)*	Lipid	Lysoplasmalogen	39271	LC/MS Pos Late	100003001	1649	466.329						0.8859	1.051	1.151	1.6192	0.9307	1.4406	0.8856	1.0119	1.6774	0.8585	0.7454	0.6908	0.9887	1.1582	1.1807	0.8715	0.7503	0.8245	0.9188	0.9252	0.8111	0.9384	0.8019	0.9491	1.0153	0.9784	0.6946	1.0877	0.9291	1.5168	1.0146	0.9149	0.7819	0.9571	0.9923	1.0473
3783	1-aminocyclopropanecarboxylic acid	Xenobiotics	Food Component/Plant	38098	LC/MS Pos Early	100002230	2047	102.055	22059-21-8	535	520	C01234		0.376	2.4159	1.0636	0.442	1.8656	1.1181	2.4959	0.4841	1.6601	4.391	3.0771	3.0352	1.5031	1.7368	0.2888	1.0176	0.745	1.073	1.0869	0.2518	1.2922	0.2443	0.997	1.0336	0.802	0.8291	2.4619	1.2751	0.5593	0.6216	0.7914	0.6882	2.2948	2.6063	1.4567	4.4533
2043	1-arachidonoyl-GPC (20:4n6)*	Lipid	Lysophospholipid	33228	LC/MS Pos Late	100001551	1460	544.34			21403155	C05208	HMDB10395	0.3304	1.1683	0.3793	0.7484	0.3038	0.3854	0.277	0.309	0.5269	0.3329	0.7159	0.3738	0.3542	0.2784	0.7065	0.6104	0.607	0.3787	0.3141	0.4615	0.38	0.3817	0.3245	0.4239	0.6981	0.8121	1.4133	0.9731	1.0167	0.7546	0.9857	0.9205	1.4857	1.0983	1.2236	1.0143
2083	1-arachidonoyl-GPE (20:4n6)*	Lipid	Lysophospholipid	35186	LC/MS Pos Late	100001571	1470	502.293		42607465	21403171		HMDB11517	1.152	2.283	1.7278	1.2571	1.1317	1.173	0.7053	1.2147	1.7054	1.0309	1.9185	1.1615	0.6415	0.6158	0.8907	1.0144	0.9872	0.656	0.5122	1.2089	0.9249	0.7316	0.826	1.103	0.4297	0.6258	0.2892	0.6177	0.4384	0.7279	0.5815	0.4845	0.9729	1.1177	0.8873	0.8672
2117	1-arachidonoyl-GPI (20:4)*	Lipid	Lysophospholipid	34214	LC/MS Neg	100001654	5482	619.289					HMDB61690	0.5079	1.2111	1.021	1.4983	0.8401	1.7165	0.6255	0.8706	1.5694	0.8395	1.1427	1.3151	0.6842	0.7191	1.9308	1.0035	0.8873	0.6235	0.5889	1.1574	0.5978	0.9965	0.6182	0.7242	0.546	0.5833	0.8959	1.0643	0.9041	0.7753	0.5557	0.6739	0.7853	0.6313	0.729	0.9157
2257	1-arachidonylglycerol (20:4)	Lipid	Monoacylglycerol	34397	LC/MS Neg	100001433	6250	303.233	35474-99-8	5282281	4445452	C13857	HMDB11549	0.3483	1.0343	1.0286	0.7339	0.1916	0.4244	0.3124	0.2525	2.0474	0.771	1.0492	0.1916	0.1916	0.8383	1.0126	0.5442	0.2236	0.4554	0.8704	0.8806	0.1916	0.823	0.2219	0.4462	0.1916	0.9303	0.5842	0.4816	0.5844	0.4391	0.7486	0.88	1.5743	0.9498	1.2346	0.8124
2256	1-dihomo-linolenylglycerol (20:3)	Lipid	Monoacylglycerol	48341	LC/MS Neg	100006121	6400	305.249						0.329	0.9433	0.7983	2.3653	0.8843	0.5951	0.391	0.2868	1.0119	0.9278	0.5468	0.5972	0.33	0.8106	1.7078	0.7953	0.7616	1.7816	0.8108	1.1779	1.0969	0.6901	0.4936	1.586	0.9881	1.1374	0.8028	1.3602	0.5953	0.5923	0.488	0.5931	1.379	0.4839	1.1883	0.7984
2260	1-docosahexaenoylglycerol (22:6)	Lipid	Monoacylglycerol	35153	LC/MS Neg	100001481	6150	309.222			10477810		HMDB11587	0.2699	1.8648	1.8	0.4089	2.1508	0.9084	0.3512	0.2235	0.8551	1.553	1.4834	0.4465	0.4709	0.3324	1.3274	1.3222	0.2235	6.6608	0.9378	3.0246	0.2603	1.0876	0.2722	0.8984	0.2235	0.2235	0.3062	0.2235	0.2859	0.2235	0.3962	0.2799	0.5667	0.48	0.4607	0.4058
1814	1-linoleoyl-2-linolenoyl-GPC (18:2/18:3)*	Lipid	Phosphatidylcholine (PC)	53176	LC/MS Pos Late	100009343	1939	780.554			24766802		HMDB08141	0.3334	5.7633	0.3485	1	3.0651	0.4226	1.4723	3.9501	1.1911	0.7082	1.2905	3.2486	5.9993	1.4518	1.1278	0.0346	0.5693	1.2162	0.2113	2.2892	0.0346	0.0346	1.4845	1.0648	0.0346	0.0346	0.0346	0.1766	0.0346	0.1672	0.0616	0.0346	0.0346	0.0346	0.1777	0.087
2026	1-linoleoyl-GPC (18:2)	Lipid	Lysophospholipid	34419	LC/MS Pos Late	100001395	1465	520.34		11988421	10160888	C04100	HMDB10386	1.3683	4.3089	0.7445	2.5125	2.8053	0.6051	1.5875	1.6674	1.9358	0.7796	2.8671	2.3022	2.8835	2.3038	0.953	0.8091	0.989	1.3573	1.0268	1.4292	0.4968	0.5063	1.2072	1.4693	0.6449	0.6204	0.6508	0.774	0.534	0.6703	0.723	0.6775	0.7404	0.7879	0.6942	0.5556
2072	1-linoleoyl-GPE (18:2)*	Lipid	Lysophospholipid	36600	LC/MS Pos Late	100001570	1482	478.293		52925130	21403170		HMDB11507	3.1251	6.9455	2.6766	3.6962	6.1636	1.8202	4.4147	3.8596	4.6824	2.0139	5.8859	4.6618	5.409	3.7434	0.9935	1.5206	2.6764	1.6842	2.3898	2.3716	1.3393	0.9204	2.7493	2.625	1.6615	0.7914	0.6127	1.5957	1.0065	1.4095	0.9027	1.5174	1.1987	1.9785	0.94	0.9164
2252	1-linoleoylglycerol (18:2)	Lipid	Monoacylglycerol	27447	LC/MS Neg	100001040	6477	279.233	2277-28-3	5283469	4446589			0.5782	3.9923	0.9159	0.8986	3.7286	0.194	1.1793	0.5635	3.1303	0.194	2.7383	1.736	1.4025	0.9703	1.9873	0.194	0.6012	3.1006	0.194	0.194	0.194	0.194	0.8347	1.9439	0.194	0.194	0.194	0.194	0.194	0.194	0.194	0.194	0.194	0.194	0.194	0.237
83	1-methyl-4-imidazoleacetate	Amino Acid	Histidine Metabolism	32350	LC/MS Pos Early	100001208	2064	141.066	2625-49-2	75810	68319	C05828	HMDB02820	0.4104	1.1249	2.149	1.1014	1.3463	1.7874	1.9175	0.4989	1.0081	1.3139	0.9919	0.6995	0.3072	0.8714	0.4707	0.816	0.5041	1.2425	0.8738	1.3886	2.7815	1.4967	0.8146	2.2408	1.4231	1.8277	1.1204	1.2193	2.5117	2.5635	2.9836	1.7165	2.4799	2.658	2.1662	3.1602
418	1-methylguanidine	Amino Acid	Guanidino and Acetamido Metabolism	48114	LC/MS Pos Early	100000715	2149	74.0713	22661-87-6	10111	28576	C02294	HMDB01522	1.906	1.1375	1.3331	0.9112	0.9982	0.8476	1.4113	0.8379	0.6953	0.8657	1.0104	0.9253	1.1482	1.0018	1.159	1.0675	0.9858	1.0205	1.1143	0.9848	1.5075	1.1234	0.5738	1.6471	0.9378	0.8408	0.836	1.0073	0.9093	0.9015	1.9801	1.2266	1.1359	1.9729	0.9099	1.0817
82	1-methylhistamine	Amino Acid	Histidine Metabolism	43831	LC/MS Pos Early	100001204	3040	126.103	501-75-7	3614	3488	C05127	HMDB00898	1	2.0081	1.6432	1.8737	1.684	1.4514	1.067	2.8362	4.5043	1.8777	0.7888	1.6826	0.4257	2.9061	1.3546	1.0762	1.2195	0.4608	1.0731	0.411	0.9702	0.9872	0.9107	0.7168	0.8733	1.1166	0.4995	0.7332	1.9013	0.8244	1.0141	1.0096	1.7509	1.1449	1.2123	0.8016
66	1-methylhistidine	Amino Acid	Histidine Metabolism	30460	LC/MS Neg	100001051	1227	168.078	332-80-9	92105	83153	C01152	HMDB00001	0.5143	1.8713	1.0543	1.1502	1.7585	0.7416	4.4877	1.1262	2.1778	1.7321	0.6439	2.7032	0.8412	0.9243	0.8177	1.1708	1.3591	0.7439	0.6876	0.6964	1.0466	1.1273	1.8829	0.6278	1.1068	1.2246	0.7759	0.9137	1.4986	1.1339	1.2078	0.7324	5.2058	2.9393	1.3571	3.3149
1729	1-myristoyl-2-arachidonoyl-GPC (14:0/20:4)*	Lipid	Phosphatidylcholine (PC)	53195	LC/MS Pos Late	100009139	1914	754.538			24766559		HMDB07883	0.6793	2.635	1.0239	1.1067	0.9494	0.941	0.874	0.9034	0.9398	1.1302	0.7585	0.7368	1.1646	0.8658	0.8695	1.3326	1.3839	0.7757	0.8498	1.0122	0.5938	0.5793	1.0324	0.9082	0.7277	0.7049	0.6466	1.2684	0.5837	0.9393	0.7999	0.7424	1.2465	0.8662	1.0065	1.1641
1725	1-myristoyl-2-palmitoyl-GPC (14:0/16:0)	Lipid	Phosphatidylcholine (PC)	19258	LC/MS Pos Late	100000672	2147	706.538	69525-80-0	129657	114798		HMDB07869	0.6066	0.7613	0.5183	0.3725	0.4261	0.3216	0.4593	0.3678	0.3658	0.3605	0.3613	0.3048	0.5075	0.6446	0.232	0.3159	0.3852	0.3082	0.4343	0.4658	0.3791	0.2215	0.4928	0.5552	1.0089	0.9911	0.8642	1.3628	0.946	1.2671	1.1203	0.9012	1.2725	0.8607	1.1101	1.3533
2244	1-myristoylglycerol (14:0)	Lipid	Monoacylglycerol	35625	LC/MS Neg	100001618	6353.3	227.202	75685-84-6	79050	71382	C01885	HMDB11561	1.5438	3.8283	0.8562	0.4431	0.4431	0.4431	0.9891	0.4431	0.4431	0.4431	2.5323	0.4431	1.1562	0.5904	0.4431	0.4431	1.2418	2.8576	0.4431	0.4431	0.4431	0.4431	0.9733	2.1075	0.4431	0.4431	0.4431	0.4431	0.4431	0.4431	0.4431	0.4431	0.4431	0.4431	0.4431	0.4431
1889	1-oleoyl-2-arachidonoyl-GPE (18:1/20:4)*	Lipid	Phosphatidylethanolamine (PE)	55041	LC/MS Pos Late	100009219	2200	766.538			24768534		HMDB09069	0.8707	1.8084	1.3301	1.1388	0.9699	1.3456	1.3763	1.6806	1.5082	1.4581	1.545	0.8668	1.3893	0.9987	0.8686	1.1327	0.9669	1.1424	0.8894	1.0829	0.7521	0.917	1.0389	0.9004	0.478	0.4356	0.4828	0.7416	0.5649	0.6562	0.415	0.5525	0.7094	0.5077	0.6542	0.6431
1982	1-oleoyl-2-arachidonoyl-GPI (18:1/20:4) *	Lipid	Phosphatidylinositol (PI)	54994	LC/MS Pos Late	100010951	2568	902.575					HMDB09844	0.3728	1.3257	0.9035	0.9279	0.4944	0.7848	0.9743	1.139	1.4499	1.2475	0.6573	0.5617	0.6957	0.8884	0.4781	0.8026	0.6842	0.5226	0.9606	0.6327	0.4663	0.405	0.5316	0.7018	0.8476	0.6976	0.7171	1.3139	0.6584	1.0972	0.9003	0.8987	1.5124	0.7301	1.4685	1.5986
1892	1-oleoyl-2-docosahexaenoyl-GPE (18:1/22:6)*	Lipid	Phosphatidylethanolamine (PE)	53209	LC/MS Pos Late	100009220	2119	790.538			24768542			0.8078	2.0805	1.2568	0.5995	1.0352	1.2802	1.3858	1.0021	1.2854	1.4343	1.6256	1.0108	1.5752	0.9974	0.946	1.1587	0.7328	1.0874	0.7599	0.8242	0.7134	1.009	0.9868	0.773	0.4953	0.5295	0.425	0.6937	0.7255	0.4897	0.3913	0.5202	0.6224	0.4815	0.6445	0.8701
1802	1-oleoyl-2-linoleoyl-GPC (18:1/18:2)*	Lipid	Phosphatidylcholine (PC)	52453	LC/MS Pos Late	100008981	2165	784.585						0.9901	3.2012	1.2419	2.3394	2.5485	1.4685	2.3076	3.25	3.497	1.8299	2.5912	4.3516	3.0872	1.9162	2.3462	1.3573	1.5251	2.1638	1.2605	2.4991	0.8881	1.3621	2.0115	1.8213	0.9256	1.0579	1.0099	1.2334	0.823	1.0681	0.8745	0.9281	1.3849	1.1697	1.2705	1.0665
1886	1-oleoyl-2-linoleoyl-GPE (18:1/18:2)*	Lipid	Phosphatidylethanolamine (PE)	52687	LC/MS Pos Late	100009078	2270	742.538		9546753	7825703		HMDB05349	0.9212	3.3534	2.3675	1.8428	3.2245	1.2362	3.6375	4.6507	4.7215	2.0841	2.7114	4.9225	5.7283	2.3253	1.6928	0.9515	0.958	1.4635	1.0863	1.8638	0.7267	0.5125	1.684	1.6834	0.9537	0.7429	0.8857	0.9569	0.6335	1.0595	0.5438	0.7894	0.9742	0.9545	0.8603	1
2023	1-oleoyl-GPC (18:1)	Lipid	Lysophospholipid	48258	LC/MS Pos Late	100001272	1540	522.355	19420-56-5	16081932	17240641		HMDB02815	0.9595	1.4484	1.0973	1.5425	1.1746	0.9599	0.8317	1.0022	0.8222	0.7342	1.4412	0.7355	0.9306	1.0698	0.703	1.0073	0.8106	1.0062	0.9387	0.9737	0.8066	0.6521	0.8028	0.8813	0.8239	0.8022	0.751	0.9274	0.9233	0.9484	0.7697	0.941	0.9106	0.9317	0.9088	0.7699
2070	1-oleoyl-GPE (18:1)	Lipid	Lysophospholipid	35628	LC/MS Pos Late	100001569	1554	480.308	89576-29-4	9547071	7826021		HMDB11506	1.7419	1.5974	1.5623	1.688	1.556	1.0971	1.6654	1.4235	1.3511	1.4159	1.8909	1.1381	1.3905	1.2373	0.7886	1.1638	1.1387	1.1101	1.4996	1.0568	1.1857	0.7802	1.1433	1.3007	1.0704	0.7697	0.8142	1.0644	1.1026	1.1657	0.8612	1.254	0.7048	1.0754	0.9068	0.9986
2103	1-oleoyl-GPG (18:1)*	Lipid	Lysophospholipid	45968	LC/MS Neg	100005716	5610	509.288			34999689			2.0429	3.0003	4.1752	2.5296	2.7937	7.3583	1.7493	1.5418	3.9816	2.3049	2.7828	2.7972	1.9203	1.705	6.939	3.9208	2.7273	2.5204	3.3186	2.2999	1.9976	4.4883	1.9308	1.9542	0.9452	0.7992	1.0469	1.046	0.7447	0.959	0.663	0.9309	0.6464	0.855	0.7386	0.7123
2111	1-oleoyl-GPI (18:1)*	Lipid	Lysophospholipid	36602	LC/MS Neg	100001777	5599	597.305						1.4822	1.6478	3.6208	2.7804	2.0544	6.0145	1.1998	1.2673	1.7842	1.1328	2.5731	1.2618	1.4427	0.9474	3.845	2.4272	1.7618	1.1025	1.1042	2.6574	1.0217	2.2625	1.4383	0.9689	1.3131	0.9627	1.0316	1.1764	1.2605	1.3403	0.6839	1.4567	0.7716	0.7534	0.7027	0.928
2094	1-oleoyl-GPS (18:1)	Lipid	Lysophospholipid	19260	LC/MS Neg	100000630	5607	522.284	326589-90-6	9547099	7826049		HMDB61694	0.8251	1.2125	0.9645	1.0468	0.8136	0.6859	0.7038	0.5927	2.0503	1.2568	0.8995	1.2214	0.6172	0.9452	2.5836	0.9564	1.0037	0.3598	0.7645	0.9032	0.7476	1.1978	0.5949	0.6634	1.0321	0.9293	0.7742	1.2636	0.9007	1.3539	0.5848	0.9071	1.347	1.0336	0.7785	1.0849
2251	1-oleoylglycerol (18:1)	Lipid	Monoacylglycerol	21184	LC/MS Neg	100000924	6650	281.249	111-03-5	5283468	4446588		HMDB11567	1.6729	3.3158	1.6255	1.2638	4.2054	1.1047	1.0445	0.4715	1.0037	1.955	4.3521	0.7122	1.0759	0.7609	2.6081	1.4818	0.7254	4.6174	2.5483	2.501	1.1303	1.094	0.8514	2.7502	0.4351	0.4141	0.522	0.7493	0.275	0.1982	0.2455	0.3819	0.5967	0.5837	0.8153	0.5597
1768	1-palmitoleoyl-2-linolenoyl-GPC (16:1/18:3)*	Lipid	Phosphatidylcholine (PC)	53180	LC/MS Pos Late	100009345	1850	754.538			24766677		HMDB08008	1.694	7.685	2.6109	3.234	6.2192	2.2068	4.0874	4.5218	2.3933	2.9058	2.2226	3.6952	6.2821	3.4471	1.643	1.8482	2.0507	2.837	1.4192	4.4391	1.1298	1.0814	3.4115	2.8603	0.6045	0.9674	0.6689	1.3334	0.4888	1.4391	0.7642	1.1182	1.655	1.0109	1.2586	0.945
1867	1-palmitoleoyl-2-oleoyl-GPE (16:1/18:1)*	Lipid	Phosphatidylethanolamine (PE)	52469	LC/MS Pos Late	100008995	2250	716.522			24768446			1.138	0.9514	1.92	0.6873	1.1536	0.8234	1.3085	0.8199	1.1428	1.0962	0.6712	0.8309	1.0074	0.6556	0.3546	0.8136	0.646	0.6037	1.1968	0.6216	1.0801	0.4444	0.7548	0.6634	1.2246	0.8454	0.7026	0.9622	0.9052	1.224	0.6856	0.9871	0.7828	0.8768	0.7388	0.8969
2015	1-palmitoleoyl-GPC (16:1)*	Lipid	Lysophospholipid	33230	LC/MS Pos Late	100001511	1450	494.324		24779461	21403152		HMDB10383	0.8552	0.9015	0.8456	0.9139	0.9227	0.6163	0.5998	0.4314	0.4797	0.5954	0.5216	0.5747	0.4301	0.4931	0.3872	0.9265	0.6338	0.5232	0.8197	0.5861	0.9012	0.4419	0.5324	0.553	1.0659	0.9824	0.8476	1.105	0.9981	1.1925	1.0019	0.988	0.9732	1.1303	0.9723	0.9226
2248	1-palmitoleoylglycerol (16:1)*	Lipid	Monoacylglycerol	52431	LC/MS Neg	100008952	6094	253.217					HMDB11565	0.9161	0.9939	1.1357	0.3834	1	0.4658	0.6397	0.1966	0.6754	0.1966	1.355	0.1966	0.4908	0.4125	0.7433	0.4534	0.3592	1.4601	1.5101	1.4205	0.1966	0.4678	0.4602	0.5746	0.1966	0.4594	0.4207	0.1966	0.3604	0.3325	0.5722	0.1966	0.1966	1.0253	0.938	0.6238
1756	1-palmitoyl-2-arachidonoyl-GPC (16:0/20:4n6)	Lipid	Phosphatidylcholine (PC)	52462	LC/MS Pos Late	100008914	2091	782.569	35418-58-7	10747814	8923140		HMDB07982	0.6027	1.7896	1.3816	1.2485	0.8708	1.0861	1.0485	1.1662	1.4742	1.2834	1.0786	0.8874	0.9742	0.8931	1.3697	1.3055	1.4991	1.1561	0.9993	0.9974	0.784	0.8863	1.1168	1.0802	0.7676	0.7322	0.5199	1.0262	0.6097	0.9282	0.8204	0.7334	1.1502	0.847	0.6695	0.9917
1863	1-palmitoyl-2-arachidonoyl-GPE (16:0/20:4)*	Lipid	Phosphatidylethanolamine (PE)	52464	LC/MS Pos Late	100008990	2198	740.522		9546800	7825750		HMDB05323	0.7124	2.168	1.4476	0.9847	0.978	1.4836	0.9146	1.2117	1.3138	1.1289	1.3727	0.8362	1.6479	0.9834	0.8912	1.0027	0.8271	0.7849	0.8153	0.8355	0.6387	0.4813	0.6836	0.963	0.7168	0.8898	0.6814	0.9091	0.8686	1.1141	0.8714	0.7987	1.057	0.9503	0.85	0.938
1752	1-palmitoyl-2-dihomo-linolenoyl-GPC (16:0/20:3n3 or 6)*	Lipid	Phosphatidylcholine (PC)	52454	LC/MS Pos Late	100008985	2199	784.585						1.0713	1.5396	1.6684	1.3217	1.2193	1.2765	1.5195	1.4266	1.2493	1.4146	0.7586	0.8093	1.4896	0.8911	1.0006	1.3199	1.4546	1.2093	1.6951	1.0261	1.291	0.9424	1.5803	0.9868	0.9994	0.9092	0.4533	1.1019	0.5871	1.1085	0.7708	0.691	1.0653	0.8809	1.0205	0.9571
1762	1-palmitoyl-2-docosahexaenoyl-GPC (16:0/22:6)	Lipid	Phosphatidylcholine (PC)	52610	LC/MS Pos Late	100008915	2023	806.569	59403-54-2	6441886	4946007		HMDB07991	0.7083	2.2733	1.6549	0.7872	0.8784	1.1638	1.3351	0.9968	1.5685	1.3255	1.3263	1.02	1.2632	1.0032	0.9887	1.4009	1.1754	0.9426	0.7212	0.852	0.7719	0.8756	0.8325	1.0245	0.725	0.8427	0.4514	1.1572	0.8105	1.0257	0.7863	0.568	0.9783	0.769	0.8468	1.0957
1865	1-palmitoyl-2-docosahexaenoyl-GPE (16:0/22:6)*	Lipid	Phosphatidylethanolamine (PE)	52465	LC/MS Pos Late	100008991	2119	764.522		9546799	7825749		HMDB05324	0.861	2.1926	1.1175	0.5314	1.0408	0.981	0.8089	0.8076	0.893	0.9413	1.4256	0.6776	1.1976	1.3113	0.8528	0.9325	0.2901	0.7392	0.4738	0.2907	0.4802	0.4259	0.8147	1.0236	0.8133	0.8467	0.6289	0.933	1.1424	0.8602	1.019	0.7819	0.7847	0.7545	0.8887	1.5028
1746	1-palmitoyl-2-linoleoyl-GPC (16:0/18:2)	Lipid	Phosphatidylcholine (PC)	42446	LC/MS Pos Late	1537	2160	758.569	40811-94-7	5287971	4450224		HMDB07973	1.1298	1.3026	1.388	1.0646	1.4005	1.1499	1.3911	1.1832	1.3429	1.1924	0.9987	1.3483	1.3127	1.0069	0.8118	1.0896	1.1144	1.0884	1.2974	1.1153	1.1397	0.7535	1.1249	1.0605	1.1259	1.0495	0.7612	1.1219	0.8633	1.1646	0.9088	0.9793	1.0249	1.0126	1	1.0159
1743	1-palmitoyl-2-oleoyl-GPC (16:0/18:1)	Lipid	Phosphatidylcholine (PC)	52461	LC/MS Pos Late	1539	2358	760.585	26853-31-6;26853-31-6	6436017	4940699		HMDB07972	1.0002	1.0094	1.3656	0.9931	0.9998	1.2306	1.1203	1.0497	1.1069	0.9905	0.8482	0.8781	1.0978	1.0243	0.7331	0.9885	0.9757	0.8494	1.1505	0.9455	1.0126	0.6954	0.998	0.9495	1.1643	1.0755	0.8736	1.1913	0.9585	1.2624	0.9286	0.9744	1.0529	0.9807	1.0478	1.1094
1859	1-palmitoyl-2-oleoyl-GPE (16:0/18:1)	Lipid	Phosphatidylethanolamine (PE)	19263	LC/MS Pos Late	1526	2509	718.538	26662-94-2	5283496	4446615		HMDB05320	0.7117	1.0004	1.4523	0.6137	0.7733	0.7624	0.8733	0.7921	0.9996	0.7432	0.6672	0.5749	0.8551	0.9173	0.3658	0.6152	0.5332	0.4801	0.8897	0.5747	0.6141	0.3244	0.5599	0.7747	1.0653	0.9704	0.8642	1.2352	0.9527	1.3331	0.838	0.9549	0.9784	0.8608	1.0256	1.3199
1944	1-palmitoyl-2-oleoyl-GPG (16:0/18:1)	Lipid	Phosphatidylglycerol (PG)	52448	LC/MS Pos Late	100000641	3206	766.559		5283509	4446626			1.8291	2.7627	3.8168	1.3365	1.5927	2.1422	2.5278	1.5653	2.3481	1.9635	1.4615	1.7334	1.9311	0.885	1.2024	1.4064	1.5113	1.4264	2.658	1.2894	1.7343	1.2428	1.7403	1.3655	1.2591	1.1417	0.5899	1.2069	0.8763	1.4178	0.8458	1.0805	0.8875	1.0325	0.8715	0.9176
1740	1-palmitoyl-2-palmitoleoyl-GPC (16:0/16:1)*	Lipid	Phosphatidylcholine (PC)	52470	LC/MS Pos Late	100008984	2160	732.554					HMDB07969	0.9838	0.7204	1.1199	0.6253	0.7636	0.9457	0.765	0.5333	0.6216	0.7575	0.4722	0.5015	0.663	0.7032	0.4055	0.8007	0.7375	0.57	0.9544	0.7239	0.9845	0.5525	0.6851	0.696	1.2174	1.0529	0.7832	1.1843	0.968	1.2908	0.9889	1.0674	0.9318	1.004	0.9693	1.0534
1741	1-palmitoyl-2-stearoyl-GPC (16:0/18:0)	Lipid	Phosphatidylcholine (PC)	52616	LC/MS Pos Late	100008921	2653	762.601	59403-51-9		24766643		HMDB07970	0.5007	0.9876	0.8228	0.6663	0.5346	0.6861	0.8146	1.0873	1.2353	0.7469	0.6354	0.692	0.9475	1.2973	0.6725	0.56	0.5253	0.6165	0.6369	0.6272	0.5717	0.4816	0.5634	0.9333	0.9006	0.8934	0.987	1.3522	0.908	1.2041	0.974	0.8273	1.5506	0.8896	1.3774	1.6753
2013	1-palmitoyl-GPC (16:0)	Lipid	Lysophospholipid	33955	LC/MS Pos Late	100001263	1525	496.34	17364-16-8	86554	78064		HMDB10382	0.7966	0.8621	0.5805	0.9081	0.9209	0.5077	0.5942	0.5475	0.4562	0.4293	0.7122	0.4122	0.6355	0.6876	0.3223	0.6328	0.5803	0.619	0.6331	0.5854	0.5981	0.3036	0.5677	0.7813	0.9044	0.962	0.9458	1.0704	0.9521	1.1777	0.9202	1.1102	0.9123	1.0614	1.0855	0.9114
2061	1-palmitoyl-GPE (16:0)	Lipid	Lysophospholipid	35631	LC/MS Pos Late	100001567	1544	454.293	53862-35-4	9547069	7826019		HMDB11503	1.2111	1.1735	0.9668	1.0681	1.309	0.7129	0.96	0.7393	0.8791	0.7791	0.8873	0.6689	0.867	1.0317	0.6168	0.7422	0.531	0.5236	1.0928	0.523	0.5963	0.4236	0.6274	0.8301	1.0339	0.9996	1.0046	1.0004	1.1262	1.9046	1.15	1.6562	0.6076	0.8812	0.8996	0.9632
2099	1-palmitoyl-GPG (16:0)*	Lipid	Lysophospholipid	45970	LC/MS Neg	100005717	5570	483.273		3300276	2548639			1.6307	1.9173	1.6336	1.575	2.1592	2.3128	1.0009	1.0245	1.3128	1.0555	1.3952	1.1737	1.3333	0.6449	1.9046	1.4121	2.0666	1.4089	1.6571	1.366	0.9991	1.4473	1.7578	1.0698	1.3199	1.1971	1.2526	1.2141	1.1646	1.3434	0.9652	1.4323	0.7409	1.1773	0.7625	0.6523
2106	1-palmitoyl-GPI (16:0)	Lipid	Lysophospholipid	35305	LC/MS Neg	100001655	5564	571.289					HMDB61695	0.952	0.9699	1.4631	1.072	0.8171	2.335	0.5642	0.5656	0.6937	0.5372	1.7967	0.6325	0.8835	0.7613	1.6964	1.1901	0.9019	0.4006	0.716	0.9892	0.7125	0.7179	0.9542	0.5116	1.9305	1.2965	1.3552	1.5108	1.2711	2.2445	1.0199	1.9118	0.8554	0.8322	0.9061	0.9861
2092	1-palmitoyl-GPS (16:0)*	Lipid	Lysophospholipid	46130	LC/MS Neg	100005805	5572	496.268		9547100	7826050			1.43	1.6294	0.4218	0.4218	0.6117	0.4218	0.4218	0.4218	0.4218	0.4218	1.0838	0.6547	0.4218	0.5733	1.2976	0.4218	0.4218	0.4218	0.4218	0.704	0.4218	0.6292	0.5876	0.4218	1.3695	1.2418	0.9425	1.8051	1.1198	2.6284	1.0515	1.3229	1.0743	0.9193	1	1.1828
2247	1-palmitoylglycerol (16:0)	Lipid	Monoacylglycerol	21127	LC/MS Neg	100000827	6550	255.233	542-44-9	14900	14201		HMDB31074	1.0356	2.223	1.1843	0.2264	3.1879	0.2264	0.6438	0.3619	0.2264	0.2264	0.4893	1.2079	0.5422	0.6464	0.9887	0.2264	0.6629	2.7453	0.849	0.2264	0.2264	0.4916	0.6099	2.2552	0.2264	0.2264	1.282	0.2264	0.4388	0.3861	0.2752	0.2264	0.2264	0.4269	0.2264	0.6348
1789	1-stearoyl-2-arachidonoyl-GPC (18:0/20:4)	Lipid	Phosphatidylcholine (PC)	42450	LC/MS Pos Late	100001869	2300	810.601	35418-59-8	16219824	17347139		HMDB08048	0.3113	1.7618	0.9903	1.2351	0.4595	0.8074	0.6731	1.1603	1.7217	1.0132	0.8973	0.7536	0.7091	1.4776	1.4855	0.7664	0.7952	0.8887	0.5494	0.6772	0.457	0.756	0.5936	1.0097	0.5499	0.6366	0.6433	1.0557	0.5946	0.8061	0.7982	0.5641	1.4898	0.7694	1.164	1.5015
1880	1-stearoyl-2-arachidonoyl-GPE (18:0/20:4)	Lipid	Phosphatidylethanolamine (PE)	52447	LC/MS Pos Late	100008977	2424	768.554		5289133	4451158		HMDB09003	0.9015	2.0283	1.4599	1.3177	0.9138	1.6996	1.2296	1.8043	1.6141	1.3936	1.345	0.9534	1.6052	1.5445	0.7551	0.8969	1.0605	1.2412	0.9453	1.337	0.5522	0.8313	1.036	0.964	0.4247	0.3825	0.3748	0.6505	0.4951	0.5322	0.4107	0.4525	0.6443	0.407	0.5583	0.6706
1977	1-stearoyl-2-arachidonoyl-GPI (18:0/20:4)	Lipid	Phosphatidylinositol (PI)	52449	LC/MS Pos Late	100000616	3000	904.591	383907-33-3		21403055		HMDB09815	0.4817	1.2366	1.2964	1.0418	0.583	1.0179	0.84	0.9821	1.6328	0.9736	0.6671	0.87	0.8689	1.2666	0.5494	0.6948	0.7033	0.4597	0.8172	0.7992	0.6316	0.5196	0.6832	0.7815	0.7144	0.7842	0.6584	1.0979	0.6371	1.0234	0.6483	0.6846	1.0487	0.722	1.0893	1.2119
1934	1-stearoyl-2-arachidonoyl-GPS (18:0/20:4)	Lipid	Phosphatidylserine (PS)	52235	LC/MS Pos Late	100001872	2565	812.544					HMDB12383	0.4024	1.4114	1.7033	1.2521	0.5969	1.2734	0.8837	1.2016	1.2633	1.3836	1.0886	0.9472	0.7927	1.3105	0.6679	0.8007	1.1655	0.6333	0.7064	1.0862	0.7081	0.9785	0.8978	0.5501	0.5878	0.5124	0.5134	0.8034	0.687	0.8288	0.7179	0.4358	1.0911	0.5694	0.8553	0.8155
1795	1-stearoyl-2-docosahexaenoyl-GPC (18:0/22:6)	Lipid	Phosphatidylcholine (PC)	52611	LC/MS Pos Late	100008916	2197	834.601	59403-52-0				HMDB08057	0.4164	1.4784	1.1456	0.438	0.5135	1.057	0.7375	0.8723	1.2895	1.0527	1	0.7801	1	1.0716	1.0296	0.8682	0.6077	0.797	0.3817	0.5912	0.512	0.8605	0.5217	0.9006	0.6096	0.7026	0.5165	1.1702	0.8484	0.9101	0.8277	0.5712	1.0914	0.7498	0.9135	1.3042
1778	1-stearoyl-2-oleoyl-GPC (18:0/18:1)	Lipid	Phosphatidylcholine (PC)	52438	LC/MS Pos Late	100008904	2644	788.616	56421-10-4		24766704		HMDB08038	0.6179	1.067	1.3948	1.0531	0.6836	1.3766	1.1106	1.3601	1.5083	1.0901	0.8277	1.0232	0.9358	1.0931	0.8719	0.8012	0.8609	0.8111	0.9439	0.8646	0.7295	0.8124	0.8604	1.0008	1.0062	0.9669	0.7486	1.0466	0.8092	1.1833	0.7407	0.8009	1.1651	0.995	1.1993	1.1892
1872	1-stearoyl-2-oleoyl-GPE (18:0/18:1)	Lipid	Phosphatidylethanolamine (PE)	42448	LC/MS Pos Late	100001856	2858	746.569					HMDB08993	0.7604	1.3462	1.6504	0.8194	0.742	1.1541	1.1663	1.7289	1.8973	1.2023	1.3242	0.8788	1.2778	1.5963	0.7392	0.7483	0.7688	0.6675	0.986	0.8838	0.5937	0.4861	0.8101	1.0941	0.706	0.5591	0.554	0.8331	0.7119	0.9757	0.5749	0.6399	0.748	0.6611	0.7595	1.014
1931	1-stearoyl-2-oleoyl-GPS (18:0/18:1)	Lipid	Phosphatidylserine (PS)	19265	LC/MS Pos Late	100000639	3000	790.559		9547087	7826037		HMDB10163	0.6004	0.9966	1.4157	0.9574	0.5544	1.052	1.0406	1.0274	1.4439	1.0024	0.791	0.8928	0.8749	1.5049	0.912	0.8164	0.7356	0.5978	0.905	0.725	0.6236	0.7049	0.7205	0.9139	0.8668	0.8997	0.6365	0.9976	0.7124	1.1488	0.8794	0.7438	1.054	0.8577	1.1199	1.0907
2021	1-stearoyl-GPC (18:0)	Lipid	Lysophospholipid	33961	LC/MS Pos Late	100001271	1606	524.371	19420-57-6	497299	435389		HMDB10384	0.5163	0.9226	0.6427	1.0511	0.7715	0.6348	0.6285	0.7462	0.4287	0.3818	0.7232	0.4596	1.0236	0.7749	0.4281	0.5474	0.383	0.6897	0.4281	0.599	0.5533	0.4125	0.4979	0.8705	0.8473	0.8628	1.0221	1.0676	1.1109	0.96	0.9357	1.0489	0.9897	1.0519	1.3344	1.0012
2068	1-stearoyl-GPE (18:0)	Lipid	Lysophospholipid	42398	LC/MS Pos Late	100001461	1626	482.324	69747-55-3	9547068	7826018		HMDB11130	1.4623	1.4072	1.3486	1.6336	1.3789	1.4302	1.4001	1.5082	1.3242	1.1045	1.0066	0.7065	1.2311	1.2648	0.6266	0.8807	0.8973	0.9414	1.3767	1.1398	0.8534	0.816	0.9972	1.2141	0.7235	0.5543	0.5308	0.7823	0.7063	0.9163	0.6903	0.8742	0.5609	0.6849	0.6901	0.7692
2101	1-stearoyl-GPG (18:0)	Lipid	Lysophospholipid	34437	LC/MS Neg	100001462	5816	511.304			21403138			1.1641	2.1817	2.6021	2.9701	2.2239	5.1942	1.2482	1.4013	2.1173	2.008	2.1452	1.8997	2.4542	1.8877	5.0612	2.1547	1.8362	2.0794	2.2076	2.0727	1.8238	2.9622	1.4656	1.8581	1.0115	1.3156	1.1675	0.9161	0.8731	0.9329	0.9801	1.1599	0.5668	0.3683	0.7612	0.5886
2109	1-stearoyl-GPI (18:0)	Lipid	Lysophospholipid	19324	LC/MS Neg	100000656	5794	599.32	796963-93-4		21403067		HMDB61696	0.7428	0.9147	1.0757	1.2529	0.895	2.8563	0.6451	0.6397	0.9638	0.5142	1.5438	0.6571	1.0503	1.2372	1.4381	1.014	0.8097	0.4646	0.7731	0.9844	0.5468	0.641	0.6801	0.8144	1.3348	1.1193	1.0671	1.1651	1.0415	1.5949	1.036	1.6878	0.7887	0.5801	0.9985	1.0141
2093	1-stearoyl-GPS (18:0)*	Lipid	Lysophospholipid	45966	LC/MS Neg	100004327	5800	524.299		9547101	7826051			0.8467	1.0156	0.9008	1.7434	1.0047	1.3327	0.7936	0.6614	0.9136	0.7326	0.7102	0.9426	0.8127	1.5497	1.1543	0.9127	0.897	0.6105	0.9359	0.9339	0.5273	0.784	0.7878	1.0094	1.5923	1.355	1.1181	1.5577	1.3505	1.8506	1.0776	1.4875	1.3576	0.9953	1.3933	1.4846
1167	10-heptadecenoate (17:1n7)	Lipid	Long Chain Fatty Acid	33971	LC/MS Neg	100001278	5555	267.233	29743-97-3	5312435	4471860		HMDB60038	1.0044	1.3752	1.1695	0.9779	1.8279	0.6155	0.7019	0.6045	1.0042	1.0922	2.3227	0.5673	0.6229	1.3627	1.577	0.6384	0.5951	1.7278	1.4159	1.225	1.0275	0.5908	0.731	0.7979	0.6788	0.6635	0.789	0.9319	0.5472	0.7018	0.6841	0.8117	0.9658	0.8356	0.8951	0.931
1179	10-nonadecenoate (19:1n9)	Lipid	Long Chain Fatty Acid	33972	LC/MS Neg	100001277	5780	295.264	73033-09-7	5312513	4471938		HMDB13622	1.0955	1.4536	1.9043	0.8631	2.3168	0.8007	0.7941	0.7456	1.0062	1.6641	2.6029	0.3806	0.6171	1.7368	2.2581	1.1129	0.6884	2.4827	1.4209	1.7881	1.2225	0.7473	0.859	1.5599	0.6921	0.8228	1.0916	0.8258	0.595	0.738	0.8492	1.0382	0.8109	0.4477	1.0707	1.0508
1275	15-methylpalmitate (i17:0)	Lipid	Fatty Acid, Branched	38768	LC/MS Neg	100002945	5695	269.249		17903417				1.4822	2.9449	1.8259	1.599	3.9595	1.3102	1.3659	1.2713	1.1178	1.6972	5.6841	0.9911	1.5287	2.3041	2.508	1.4678	1.2394	3.7908	2.0221	3.516	1.5621	1.0294	1.3116	2.2174	1.0089	0.8753	1.0409	1.4488	0.8075	0.8772	0.8403	1.3287	1.012	0.6509	1.0218	1.0722
1278	17-methylstearate (i19:0)	Lipid	Fatty Acid, Branched	38296	LC/MS Neg	100002356	5993	297.28	2724-59-6	3083779	2340933		HMDB37397	1.714	5.4838	6.7486	2.094	2.9634	2.8135	1.6089	1.2002	1.7366	1.5365	6.17	0.9043	2.2797	3.6213	7.7007	2.0891	1.7331	5.0794	3.3907	5.3017	4.2277	1.7159	1.7167	3.4219	0.7307	0.982	0.7462	1.072	1.1472	0.8985	0.8078	1.1604	0.9715	0.7877	1.5956	1.3269
3365	2'-deoxyadenosine 5'-monophosphate	Nucleotide	Purine Metabolism, Adenine containing	46333	LC/MS Neg	100000485	1315	330.061	653-63-4	12599	601	C00360	HMDB00905	0.1112	0.1112	0.4997	0.4331	0.1112	0.1253	0.18	0.209	0.1318	0.1112	0.1112	0.1112	0.1112	0.1149	0.1112	0.1112	0.1112	0.1112	0.1112	0.1112	0.1112	0.1112	0.3595	0.1112	0.1112	0.5757	0.1436	0.1112	0.6262	0.5984	0.1112	0.1112	0.2621	0.1112	0.6671	0.4401
3453	2'-deoxycytidine	Nucleotide	Pyrimidine Metabolism, Cytidine containing	15949	LC/MS Pos Early	100000125	2193	228.098	951-77-9	13711	13117	C00881	HMDB00014	1.0207	0.6553	1.4723	0.9926	0.7045	1.9741	0.6622	0.9284	0.7565	1.3493	0.8157	0.5011	0.8071	0.9789	0.7094	1.2329	1.022	1.0189	0.7021	1.7916	0.9314	1.1819	0.8828	0.7958	1.0107	0.9519	1.3949	1.1402	0.9695	1.0679	0.8318	1.0074	0.937	0.7797	0.99	1.0824
3396	2'-deoxyguanosine	Nucleotide	Purine Metabolism, Guanine containing	1411	LC/MS Neg	348	1751	266.089	961-07-9	187790	163230	C00330	HMDB00085	0.9075	0.3117	1.5357	1.1062	0.3117	1.0949	0.3117	0.8007	0.3117	0.441	0.4357	0.3117	0.3117	0.3117	0.3117	1.7951	0.514	0.8204	0.3117	1.4295	1.456	0.5318	0.3117	0.3117	0.3117	0.6884	0.3117	0.7962	1.3788	0.4807	0.5658	0.3117	0.695	0.4489	0.8736	0.5324
3329	2'-deoxyinosine	Nucleotide	Purine Metabolism, (Hypo)Xanthine/Inosine containing	15076	LC/MS Neg	100000135	1688	251.079	890-38-0	65058	58569	C05512	HMDB00071	1.1208	0.4304	3.24	1.5395	0.5555	2.6663	0.4627	1.3464	0.88	0.9893	0.5303	0.2007	0.2864	0.5075	0.5224	3.3257	0.6006	1.0512	0.7969	1.8072	3.3852	1.0295	0.6973	0.7225	0.792	1.0053	0.9995	0.6325	1.5765	0.8968	0.7207	0.8939	0.7122	0.6931	1.069	0.7669
3429	2'-deoxyuridine	Nucleotide	Pyrimidine Metabolism, Uracil containing	52602	LC/MS Neg	536	1586	227.067	951-78-0	13712	13118	C00526	HMDB00012	1.4079	0.8786	1.8439	0.8895	0.8143	2.8669	0.6498	0.9279	1.3379	1.4995	0.6272	0.545	0.9071	0.5386	0.6487	1.0783	1.1478	0.5988	0.5907	2.085	1.1779	0.8434	1.0643	0.4501	0.8298	1.2778	0.7399	0.8109	1.1664	1.3138	1.5127	0.9307	0.9092	0.3689	0.912	0.5954
3454	2'-O-methylcytidine	Nucleotide	Pyrimidine Metabolism, Cytidine containing	57554	LC/MS Pos Early	100010895	2411	258.108	2140-72-9	150971	133067			0.6293	0.6369	0.6866	0.9153	0.8413	0.8118	0.5026	0.7715	0.7316	0.8557	0.6801	0.5208	0.9789	0.8608	0.6917	0.5233	0.5697	0.8869	1.0179	1.0061	0.6349	0.5962	0.7838	0.6804	0.9421	0.7404	1.1757	1.0065	0.9365	0.9351	1.1045	0.7607	1.0384	0.5837	0.9939	1.1662
3417	2'-O-methyluridine	Nucleotide	Pyrimidine Metabolism, Uracil containing	57655	LC/MS Neg	100010896	1831	257.078	2140-76-3	102212	92343			1.2674	0.904	0.3749	1.3902	0.3749	2.383	0.3749	0.3749	0.3749	0.4883	0.3749	0.4371	1.1964	0.3749	0.8997	0.3749	0.5611	1.0232	1.082	1.6772	0.3749	0.7587	0.652	0.3749	0.3749	1.0593	1.0251	0.3749	0.9431	1.0544	0.7766	0.7949	0.5814	0.689	0.7638	0.8673
3814	2,3-dihydroxyisovalerate	Xenobiotics	Food Component/Plant	38276	LC/MS Polar	100002417	1050	133.051	1756-18-9	677	657	C04039	HMDB12141	0.3416	0.3416	0.3416	1.0719	0.3416	0.3416	0.8645	0.4044	1.3076	0.5017	0.3416	1.3386	0.3416	0.3416	1.0679	0.3416	0.3416	0.3416	0.3416	0.6281	0.3416	0.3416	0.3416	0.3416	0.6487	1.08	0.8605	0.9997	1.0567	1.1223	1.3653	0.4787	0.3416	1.1407	0.6406	1.65
102	2-aminoadipate	Amino Acid	Lysine Metabolism	6146	LC/MS Pos Early	381	1912	162.076	542-32-5;1118-90-7	469	456	C00956	HMDB00510	5.8495	9.8311	4.8017	1.6714	7.932	5.9689	3.7377	1.7334	0.8119	16.3276	16.2826	2.8045	8.4548	5.8759	1.4155	5.2868	3.2183	2.7768	3.6329	8.7947	0.9776	6.1877	3.1189	1.8473	0.7549	0.4004	0.5656	0.7839	0.678	0.3902	0.4147	0.5564	0.7458	1.4794	0.9422	0.3921
432	2-aminobutyrate	Amino Acid	Glutathione Metabolism	42374	LC/MS Pos Early	1128	2059	104.071	1492-24-6	439691	388757	C02261	HMDB00650	1.0647	1.9204	0.7168	1.2502	1.5394	0.7595	1.7233	1.2296	1.3257	1.1108	0.899	1.9083	0.5971	0.9437	0.7897	0.9212	1.4848	1.0226	0.7494	0.4209	0.6441	0.6845	2.1702	0.6046	1.2779	0.897	0.7443	1.4984	3.5651	0.7182	0.7687	1.073	3.2837	2.1956	2.5476	2.3999
1356	2-aminoheptanoate	Lipid	Fatty Acid, Amino	43761	LC/MS Pos Early	100004542	3160	146.118	1115-90-8	227939	198338			1.596	0.6015	0.764	0.1809	0.7797	0.5014	1.0477	0.2346	0.2496	0.7447	0.4102	0.4838	0.3755	1.7162	0.363	0.7617	0.8177	0.4035	0.8743	0.3566	0.8254	0.1809	0.8761	0.7067	1.0505	1.407	1.7886	0.9714	1.5734	1	1.0361	1.0182	1.0621	1.1044	0.4968	1.2201
312	2-hydroxy-3-methylvalerate	Amino Acid	Leucine, Isoleucine and Valine Metabolism	36746	LC/MS Neg	100001541	1800	131.071	488-15-3	164623	144317		HMDB00317	1.4679	2.0504	6.563	1.2524	1.4339	4.1377	1.3959	0.8958	2.2477	2.6066	2.5498	2.0206	1.4466	1.4499	3.5527	1.3211	0.9963	1.3638	1.2265	1.2168	0.9868	2.4453	1.5279	1.5477	0.741	0.6194	0.8223	1.0128	0.4716	0.9212	1.0096	0.7294	0.8812	0.6008	1.0037	0.6475
1296	2-hydroxyadipate	Lipid	Fatty Acid, Dicarboxylate	31934	LC/MS Polar	100001153	3000	161.046	18294-85-4	193530	167943	C02360	HMDB00321	1.0617	1.991	3.6094	1.7533	1.5198	7.2451	0.5006	0.8496	1.2846	3.3064	3.5817	0.9996	1.3782	1.2611	5.8999	1.7613	1.6806	0.866	2.7927	3.1578	0.6612	3.0961	2.055	0.905	0.4339	0.3436	0.6722	0.3455	0.5718	0.4484	0.5866	0.5199	0.6043	0.6927	1.2635	0.4963
434	2-hydroxybutyrate/2-hydroxyisobutyrate	Amino Acid	Glutathione Metabolism	52281	LC/MS Polar	100008928	1258	103.04						0.9719	1.986	7.2766	1.981	1.5493	1.7781	0.7538	1.5737	3.1489	1.6034	2.5354	1.135	1.0181	1.2868	11.1626	1.4467	2.0975	2.8407	2.1081	2.3317	1.0472	2.716	2.0167	1.6252	0.9557	0.7741	1.7113	0.8548	0.8577	0.9491	0.9235	0.9585	1.2017	0.7565	1.4965	0.8526
1482	2-hydroxydecanoate	Lipid	Fatty Acid, Monohydroxy	42489	LC/MS Neg	100004089	4840	187.134	5393-81-7	21488	20195			1.1641	2.3191	1.628	2.2932	1.4444	0.8714	1.467	1.4941	1.6249	0.422	0.8549	0.422	1.9924	1.6524	1.2749	1.3547	1.4107	2.2233	1.032	0.7004	1.9755	0.624	1.895	1.3832	0.422	1.2985	0.7617	1.1941	0.7097	1.0144	0.8589	0.422	0.422	0.422	1.3169	0.7932
1292	2-hydroxyglutarate	Lipid	Fatty Acid, Dicarboxylate	37253	LC/MS Polar	100002070	3352.8	147.03	40951-21-1	43	42	C02630	HMDB00606	2.1337	1.9149	6.7552	2.0543	2.8889	4.0025	1.6123	1.4674	6.0161	3.7844	1.3449	2.6604	2.3706	1.3412	4.9235	4.83	4.3252	1.9396	4.6843	3.9454	1.3092	4.8801	7.7751	2.1105	0.7863	1.0508	1.4395	0.7881	0.9279	1.1282	1.1101	1.1973	0.6586	1.052	0.7987	0.7351
1480	2-hydroxyheptanoate*	Lipid	Fatty Acid, Monohydroxy	61827	LC/MS Polar	100019960	925	145.087		2750949	2032206			2.2879	1.1395	2.3876	0.8824	1.0786	1.1151	1.1805	0.9621	2.5444	0.8348	1.1518	1.4999	1.4045	1.1872	1.8021	1.1409	1.6085	1.1462	1.5134	0.8068	0.7345	0.8391	1.6737	1.7533	0.4879	0.8403	0.6987	0.4879	0.9098	0.988	1.0868	1.0534	0.4879	0.6326	0.5948	1.1485
3614	2-hydroxyhippurate (salicylurate)	Xenobiotics	Benzoate Metabolism	18281	LC/MS Neg	1869	2184	194.046	487-54-7	10253	9835	C07588	HMDB00840	0.8731	0.5717	1.4805	0.3671	0.3671	0.3671	1.0033	0.3671	2.4467	1.9797	0.3671	1.4193	0.3671	0.3671	0.3671	0.797	0.9291	0.3671	0.9991	0.3671	3.444	0.3671	1.5555	0.3671	0.3671	0.7252	0.9627	1.2635	1.3447	1.4243	2.3797	0.7165	0.4589	0.5603	0.5676	2.4654
1487	2-hydroxypalmitate	Lipid	Fatty Acid, Monohydroxy	35675	LC/MS Neg	100001579	5511.2	271.228	764-67-0	92836	83805		HMDB31057	0.8267	2.68	1.7195	0.8292	0.5678	1.2455	0.8681	1.3646	2.0691	0.8183	0.6751	0.5775	3.0107	1.6193	0.3988	0.6476	1.1409	0.7315	0.9608	0.9974	0.8141	0.5198	1.0084	1.423	0.421	0.4271	0.7875	0.7984	0.6789	0.5461	0.9227	0.6721	0.7528	0.4939	0.817	0.8809
1489	2-hydroxystearate	Lipid	Fatty Acid, Monohydroxy	17945	LC/MS Neg	1239	5695	299.259	629-22-1	69417	62625	C03045		0.8226	2.0557	2.2471	0.8025	1.3147	1.0832	0.9954	1.01	1.6661	0.9033	0.9895	0.6687	1.2112	1.4802	2.4469	0.7168	0.8889	1.1071	1.1761	1.6353	0.8378	1.4898	0.8588	1.4647	0.7852	0.7821	0.7089	1.1288	0.7549	0.9726	0.7031	0.8497	0.9722	0.5234	0.9897	0.8378
294	2-methylbutyrylcarnitine (C5)	Amino Acid	Leucine, Isoleucine and Valine Metabolism	45095	LC/MS Pos Early	100001509	3050	246.17	31023-25-3	6426901	4932320		HMDB00378	0.6251	2.31	0.8568	3.395	0.3865	2.9433	0.4759	1.9566	0.5294	7.2267	2.4727	0.7127	0.4048	1.2768	2.4018	1.1906	17.0491	1.224	3.8993	0.4358	0.0922	2.4422	2.6677	1.0921	0.1124	0.1465	0.3708	0.2854	0.5426	0.1948	0.1409	0.1927	0.1653	0.1119	0.3943	0.2755
1126	2-methylcitrate/homocitrate	Energy	TCA Cycle	52282	LC/MS Neg	100008929	575	205.035						1.1171	2.007	1.3617	2.5492	1.3158	1.4354	0.9707	1.6198	0.956	3.1516	3.0489	0.9805	1.1517	1.3437	1.2881	1.4439	1.6219	1.5066	1.2475	1.8104	1.0125	1.2623	1.2266	1.3863	0.868	0.8817	0.9386	1.0564	1.555	0.8351	1.0397	0.9881	0.8806	0.9758	1.3052	0.9048
1134	2-methylmalonylcarnitine (C4-DC)	Lipid	Fatty Acid Synthesis	35482	LC/MS Pos Early	100001596	2440	262.129	149181-64-6	53481628	21403178		HMDB13133	1.388	0.7895	1.4682	1.7775	1.1656	1.4566	1.5222	1.6216	0.882	1.3173	1.3494	1.3569	1.282	1.6065	1.1438	1.4696	1.3202	1.232	1.2009	1.3561	1.0048	1.4741	1.3932	1.2482	0.8824	0.84	1.123	1.6593	0.9533	1.148	1.0565	0.9175	0.9258	1.4322	1.1168	0.912
2265	2-oleoylglycerol (18:1)	Lipid	Monoacylglycerol	21232	LC/MS Neg	100000943	6500	281.249	3443-84-3	5319879	4478086		HMDB11537	1.3098	2.6744	1.0976	1.628	6.4934	1.331	0.9593	0.429	0.9184	1.922	0.2772	0.2146	1	0.9334	0.6366	1.2117	0.6459	5.5615	1.5025	0.2146	1.1516	0.9126	0.5645	4.079	0.2146	0.2146	1.0644	1.0604	0.3123	0.2146	0.2146	0.2146	0.2146	0.4065	0.2146	0.6851
364	2-oxoarginine*	Amino Acid	Urea cycle; Arginine and Proline Metabolism	55072	LC/MS Pos Early	100002784	1760	174.087	3715-10-04	558	542	C03771	HMDB04225	1.2939	1.5213	1.6781	3.1006	1.4406	2.3466	1.8312	1.7763	1.3979	1.8158	1.5543	1.2857	1.3901	1.4263	1.3529	1.8955	1.7286	1.2845	1.448	1.6446	1.18	1.7236	1.393	1.4072	1.5463	1.1877	0.9781	1.2271	0.922	0.7868	1.0221	1.0163	0.89	0.9023	1.0599	1.1444
2016	2-palmitoleoyl-GPC (16:1)*	Lipid	Lysophospholipid	47118	LC/MS Neg	100001561	5720	568.326			21403164		HMDB10383	0.5446	0.7582	0.551	0.4895	0.8925	0.3284	0.609	0.3284	0.3284	0.3284	0.3284	0.3284	0.3284	0.3284	0.3284	0.6952	0.7172	0.3284	0.5875	0.7433	0.3284	0.3284	0.3284	0.3284	0.998	0.5989	0.8497	1.1477	0.6442	1.0475	0.6292	1.0589	1.2342	1	0.7844	0.9706
2014	2-palmitoyl-GPC (16:0)*	Lipid	Lysophospholipid	35253	LC/MS Neg	100001562	6215	570.341		15061532	21403165		HMDB61702	0.737	0.859	0.493	0.9619	0.7749	0.5155	0.53	0.4477	0.5103	0.409	0.6696	0.4167	0.673	0.6853	0.3469	0.6227	0.5744	0.5272	0.5608	0.5933	0.6086	0.3148	0.4889	0.7947	0.934	0.9198	0.8716	1.1736	0.8582	1.0705	0.7181	1.0868	1.1579	0.8978	1.0384	1.0381
925	2-phosphoglycerate	Carbohydrate	Glycolysis, Gluconeogenesis, and Pyruvate Metabolism	35629	LC/MS Polar	100000093	4346	184.986	70195-25-4	59	13766841	C00631	HMDB03391	0.7172	2.354	2.9351	3.0722	2.246	1.5822	3.182	4.3312	1.451	0.7314	0.9185	4.8249	0.0794	1.3676	2.1559	2.209	1.6516	1.4936	2.2657	1.5105	1.9381	1.9922	1.5896	2.7913	1.0363	0.9428	0.8696	1.689	0.9157	0.6638	0.9491	0.9697	0.7633	0.8982	0.7158	0.7664
2069	2-stearoyl-GPE (18:0)*	Lipid	Lysophospholipid	41220	LC/MS Neg	100003901	6350	480.31			24769218		HMDB11129	0.9265	0.9993	1.5786	1.2613	1.2461	1.5626	1.3705	1.2171	1.9343	1.5043	1.2232	0.7846	1.1816	1.4206	0.5205	1	0.8819	0.8596	0.9096	1.5598	0.4244	1.1995	0.9091	1.4047	0.6973	0.6886	0.3881	0.488	0.4061	0.9082	0.4801	1.0029	0.5815	0.8193	0.7959	0.8704
144	3-(4-hydroxyphenyl)lactate	Amino Acid	Tyrosine Metabolism	32197	LC/MS Neg	240	1379	181.051	6482-98-0	9378	9010	C03672	HMDB00755	2.004	2.7149	7.8944	0.9581	1.8418	2.7342	1.797	0.6649	1.0658	2.9838	3.908	0.8323	1.3342	2.1392	1.8557	1.5147	3.1122	1.7745	2.1335	1.0989	1.0114	1.8359	2.8257	1.716	0.761	0.7395	0.6975	1.2654	1.0279	0.9432	0.8187	0.8275	0.6801	0.5867	0.7712	0.7158
3467	3-aminoisobutyrate	Nucleotide	Pyrimidine Metabolism, Thymine containing	1566	LC/MS Pos Early	1114	2190	104.071	10569-72-9;214139-20-5	64956	58481	C05145	HMDB03911	0.1373	0.3164	0.6191	0.2953	0.3221	0.5012	0.4578	0.1528	0.1373	0.1832	0.2132	0.2065	0.3132	0.3821	0.1948	0.1795	0.1818	0.3045	0.2311	0.3058	0.1386	0.209	0.2077	0.7443	1.0483	1.6801	0.7527	1.524	1.4793	2.4981	1.6514	1.3	1.0954	0.7306	1.4864	1.9334
299	3-hydroxy-2-ethylpropionate	Amino Acid	Leucine, Isoleucine and Valine Metabolism	32397	LC/MS Polar	100001170	1443.3	117.056	4374-62-3	188979	164207		HMDB00396	1.1396	2.4093	1.467	1.4548	1.4369	1.3049	1.0639	1.2901	0.7749	2.6154	2.8877	0.6966	0.9814	2.3367	1.2707	0.936	2.921	1.313	1.6647	1.0161	0.4629	0.7674	2.3815	1.2671	0.7407	0.684	1.1222	0.8791	0.8948	0.641	0.5238	0.6218	0.7318	0.5557	1.0348	0.7501
2489	3-hydroxy-3-methylglutarate	Lipid	Mevalonate Metabolism	531	LC/MS Polar	112	2850	161.046	503-49-1	1662	4573695	C03761	HMDB00355	0.3291	0.6643	0.6105	0.7242	0.583	0.6549	0.3676	0.5502	0.5505	0.6354	0.5512	0.472	0.5369	0.9873	0.7507	0.5582	0.4949	0.4848	0.6273	0.5444	0.5565	0.567	0.3726	0.5166	0.8814	1.0695	1.1705	1.0217	0.8366	1.3068	1.2124	0.9358	0.7585	1.1226	1.1915	0.9713
1297	3-hydroxyadipate*	Lipid	Fatty Acid, Dicarboxylate	62069	LC/MS Polar	100004396	3131	161.046		151913	133894		HMDB00345	0.5576	1.7596	0.7206	1.5407	1.1392	1.6527	0.5959	0.9257	0.9965	0.9809	1.9096	0.7289	1.6164	1.6064	1.3821	1.2435	1.4969	1.214	1.1703	0.9012	0.9434	1.0709	0.7879	1.8175	0.8278	0.9872	0.9531	0.5576	1.0097	0.5576	0.6712	1.1653	0.6646	1.2834	1.2271	0.6842
1463	3-hydroxybutyrate (BHBA)	Lipid	Ketone Bodies	542	LC/MS Polar	254	1444	103.04	625-72-9	441	428	C01089	HMDB00357	0.6885	2.1748	0.9867	3.1864	1.9428	1.6522	0.6533	4.554	0.3395	2.2458	5.7524	0.4468	1.7612	4.7607	1.6873	1.5216	2.6731	4.0236	2.1426	3.7544	1.381	1.2199	2.5848	1.573	0.4841	0.3633	0.8559	0.6592	0.9958	0.4411	0.4503	0.5581	1.1393	0.6605	3.2181	0.4802
1403	3-hydroxybutyrylcarnitine (1)	Lipid	Fatty Acid Metabolism(Acyl Carnitine)	43264	LC/MS Pos Early	100003926	2400	248.149		53481617			HMDB13127	2.2579	9.4291	13.7222	19.001	6.7691	6.8615	2.3297	17.0218	1.8608	19.6251	35.8388	3.7281	12.5959	22.7892	26.6766	22.0987	17.8857	15.5764	14.8762	13.5253	16.4694	11.121	13.4269	4.4606	0.4872	0.3967	2.6726	0.6685	1.0667	1.6798	2.052	1.1461	0.6523	0.4866	1.8009	0.4882
1404	3-hydroxybutyrylcarnitine (2)	Lipid	Fatty Acid Metabolism(Acyl Carnitine)	52984	LC/MS Pos Early	100009271	2340	248.149					HMDB13127	2.008	10.0623	17.2494	6.2195	7.0854	3.3875	1.0117	6.242	1.0827	11.0049	36.5961	4.5388	15.4725	20.0962	24.0389	24.0378	13.7269	8.4182	16.15	13.0189	19.5317	6.1343	14.3042	2.2587	0.3764	0.3378	3.326	0.7499	0.8556	1.8316	3.8345	1.0954	0.4504	0.6207	0.4965	0.4905
1495	3-hydroxyhexanoate	Lipid	Fatty Acid, Monohydroxy	53230	LC/MS Neg	100006367	1725	131.071	10191-24-9	151492	133518			1.9257	1.9565	1.6264	2.3375	2.6348	1.0548	3.1522	4.1974	0.5313	7.5572	3.9945	0.6836	1.5508	5.3887	3.5722	3.2086	3.3655	2.733	4.2912	2.3108	1.6897	1.5711	2.8839	3.9482	0.3191	1.4213	0.8676	0.5347	0.7328	0.7517	1.1129	0.423	0.9396	0.5164	0.755	0.3191
316	3-hydroxyisobutyrate	Amino Acid	Leucine, Isoleucine and Valine Metabolism	1549	LC/MS Polar	111	1619	103.04	2068-83-9	87	10140307	C06001	HMDB00336	0.928	1.9431	0.8553	1.7105	1.137	1.1533	1.0001	2.8037	1.108	2.2408	3.0099	0.7228	1.2759	1.6536	2.0125	1.1175	1.8636	1.4964	1.7912	0.9601	0.2565	1.0178	1.3042	1.8223	0.7351	0.6916	0.7727	0.7498	1.3788	0.7253	0.7471	0.7482	0.69	0.3037	0.462	0.7867
226	3-hydroxykynurenine	Amino Acid	Tryptophan Metabolism	22110	LC/MS Pos Early	100000986	2536	225.087	2147-61-7	89	87	C02794	HMDB00732	0.9234	5.0378	4.5671	0.1224	1	5.2966	0.5917	0.1224	0.1224	16.0008	22.9602	0.2762	16.8678	0.4303	0.1224	1.3505	1.9212	3.0074	1.3076	1.5401	0.4516	0.1224	6.3	3.7184	0.4826	0.4914	0.6645	0.9527	1.088	1.0243	0.5033	0.5248	0.7764	0.1224	0.294	0.5542
1455	3-hydroxypalmitoylcarnitine	Lipid	Fatty Acid Metabolism(Acyl Carnitine)	61839	LC/MS Pos Late	100019800	1380	416.337						25.3076	67.9544	71.0645	54.7701	99.5684	49.3766	15.3666	60.2579	10.1314	68.4271	120.977	9.3788	99.9297	126.489	78.6478	111.744	95.9353	133.899	105.326	28.898	28.9848	17.9535	111.549	41.5236	0.4411	0.6801	1.8725	0.9264	1.4909	1.2894	1.4854	1.1115	0.387	0.5458	1.1312	0.4641
4752	3-hydroxypyridine sulfate	Xenobiotics	Chemical	48448	LC/MS Neg	100006098	1595.5	173.987	1955-23-3		16232314			0.5682	0.8992	1.1686	0.1436	0.3085	0.2083	0.5266	0.1091	0.2492	0.6908	0.4281	0.1659	0.2527	0.933	0.1139	0.3663	0.4595	0.2522	0.711	0.2715	0.4625	0.1859	0.4601	0.3489	0.5568	1.8198	0.7655	1.0663	1.1572	1.6285	2.9739	0.9337	1.7112	0.8217	1.2344	1.8194
250	3-indoxyl sulfate	Amino Acid	Tryptophan Metabolism	27672	LC/MS Neg	100000467	2222.2	212.002	2642-37-7	10258	9840		HMDB00682	2.1881	2.3696	2.2712	1.3214	0.4617	1.9693	0.9647	0.5285	2.5312	0.8301	0.4635	1.4005	1.6957	0.8283	0.8935	0.3267	0.556	0.452	0.7002	0.4734	0.3119	0.7582	0.6946	0.4303	0.5806	0.6416	1.7174	0.7746	2.1222	0.9202	0.9258	0.623	2.0758	0.5122	0.5388	1.0115
162	3-methoxytyrosine	Amino Acid	Tyrosine Metabolism	12017	LC/MS Pos Early	1342	2555	212.092	300-48-1	1670	8948		HMDB01434	0.7431	0.8534	0.3653	0.9797	1.0069	0.6847	1.3361	1.0612	0.9662	0.6118	0.3166	1.1279	0.7655	1.6583	0.6122	1.1579	1.4898	1.5041	1.0608	2.0412	0.7016	0.7141	1.8548	1.0467	1.693	3.5953	1.1331	1.2416	1.2216	2.8514	3.1145	1.5108	1.073	0.8041	0.7155	1.0758
311	3-methyl-2-oxobutyrate	Amino Acid	Leucine, Isoleucine and Valine Metabolism	44526	LC/MS Neg	100000936	1465	115.04	3715-29-5	49	48	C00141	HMDB00019	0.8472	2.0885	4.264	1.6505	0.7243	1.5884	0.457	1.6158	1.5162	1.6719	2.2228	0.7089	0.9184	1.2765	2.246	1.208	3.2912	0.8864	1.5592	2.1625	1.2226	1.8591	2.0998	2.8701	0.9998	0.7332	1.3009	0.1443	1.1209	0.1443	0.7836	0.812	0.8258	0.6232	0.8776	1.0751
291	3-methyl-2-oxovalerate	Amino Acid	Leucine, Isoleucine and Valine Metabolism	15676	LC/MS Neg	100000036	2064.2	129.056	1460-34-0;51829-07-3	47	46	C00671	HMDB03736	0.5999	1.0061	5.1009	1.8053	0.2792	2.2448	0.1611	1.0249	1.3243	1.6152	1.7187	0.7293	0.2967	0.7644	2.4726	1.0453	3.1221	0.7841	0.78	4.1532	1.0225	2.5235	1.3332	1.751	0.6114	0.6582	1.5388	0.7682	1.4894	1.152	1.5118	0.9939	1.3251	0.626	0.6688	0.8513
3445	3-methylcytidine	Nucleotide	Pyrimidine Metabolism, Cytidine containing	35132	LC/MS Pos Early	100001466	2176	258.108	21028-20-6	159649	9164190			0.7122	0.8866	1.3365	1.1536	0.6348	0.9937	0.7968	1.0554	1.0818	0.6959	0.7753	0.6219	0.8213	1.0268	0.6382	0.8506	1.0163	0.8307	0.9333	1.1361	0.8955	1.3155	0.6926	0.8493	0.8402	0.8337	0.9203	1.1088	1.2588	0.9225	1.0266	0.7609	1.6037	0.8226	1.0608	0.8969
275	3-methylglutaconate	Amino Acid	Leucine, Isoleucine and Valine Metabolism	57747	LC/MS Polar	100002458	2700	99.0452	5746-90-7	1551553	1267861		HMDB00522	0.659	1.3502	1.3016	0.7436	0.6338	0.2652	0.6167	0.7099	0.4781	1.5186	1.109	0.5499	0.4839	0.8583	0.6057	0.6269	0.8137	0.5219	1.4015	0.252	1.663	0.3684	0.8359	0.8372	0.817	1.2372	1.4564	0.7676	1.5448	1.3386	2.6065	1.4916	0.961	0.9234	0.9919	2.6015
67	3-methylhistidine	Amino Acid	Histidine Metabolism	15677	LC/MS Neg	100000042	906.3	168.078	368-16-1	64969	58494	C01152	HMDB00479	0.5162	0.7708	0.6705	1.257	0.7304	0.5388	1.535	0.7392	0.9831	1.7034	0.6552	1.3551	0.4929	0.9143	1.8017	1.6929	0.5082	0.6721	0.9297	0.5244	0.935	0.9812	0.7311	0.6748	1.1887	1.8168	1.4734	1.5115	0.7194	1.0824	1.4231	0.9259	4.8599	6.9993	1.1263	5.0252
926	3-phosphoglycerate	Carbohydrate	Glycolysis, Gluconeogenesis, and Pyruvate Metabolism	1414	LC/MS Neg	132	583	184.986	80731-10-8	724	10669764	C00597	HMDB00807	0.542	1.0259	1.0785	1.2023	0.8074	1.0477	0.9837	1.7055	1.2239	0.5881	0.6085	1.7102	1.468	1.1654	0.7863	1.0899	0.7715	0.692	0.913	1.2637	0.7395	0.9203	0.7812	1.0501	1.0163	0.8918	0.8135	1.2835	0.7046	1.1105	1.283	1.1142	0.9315	0.7481	1.2958	0.7669
3432	3-ureidopropionate	Nucleotide	Pyrimidine Metabolism, Uracil containing	3155	LC/MS Pos Early	1053	875	133.061	462-88-4	111	109	C02642	HMDB00026	1.347	1.2368	1.7281	0.3425	0.3804	0.7862	0.4506	0.2619	0.6016	1.4409	0.8697	0.1972	0.4302	0.8005	0.6348	0.4133	0.3175	0.9226	0.4231	0.8894	0.8209	0.3289	0.2513	0.8995	0.9448	1.0216	1.1583	0.5154	0.9891	1.4556	1.4964	1.3921	1.2376	0.6121	0.9615	0.8922
415	4-acetamidobutanoate	Amino Acid	Polyamine Metabolism	1558	LC/MS Pos Early	1113	1350	146.081	3025-96-5	18189	17180	C02946	HMDB03681	0.254	0.5185	0.8411	0.582	0.4366	0.3719	0.6375	0.3569	0.6291	0.7484	0.3755	0.5645	0.3456	0.4874	0.3249	0.6124	0.4779	0.3994	0.4593	0.4309	1.148	0.4261	0.6157	0.6248	0.9888	1.6561	0.8495	0.8671	1.1308	1.6133	2.2159	1.2041	1.9644	1.3801	1.5619	1.6029
3657	4-ethylphenylsulfate	Xenobiotics	Benzoate Metabolism	36099	LC/MS Neg	100001756	3580	201.023	123-07-9			C13637		0.7501	1.2054	0.7006	0.4426	0.587	0.4592	0.8969	0.1526	1.5543	0.5756	0.4491	0.9826	0.3142	0.8125	0.2083	0.5337	0.5991	0.3026	0.72	0.408	1.369	0.68	0.7568	0.2733	0.525	1.3647	0.9869	1.0318	1.5479	1.4764	1.6639	0.4644	1.687	0.8444	0.7339	1.5021
419	4-guanidinobutanoate	Amino Acid	Guanidino and Acetamido Metabolism	15681	LC/MS Pos Early	100000096	2320	146.092	463-003;463-00-3	500	486	C01035	HMDB03464	1.272	1.3724	0.8297	1.4387	1.5563	1.3957	1.1934	0.9988	0.8163	0.6553	0.6475	0.92	0.7139	1.0357	0.7235	1.1102	0.8639	1.7235	1.7502	1.486	1.181	0.9678	0.8756	1.6578	1.5275	3.464	1.0012	2.1363	2.0637	3.4433	4.231	1.9755	1.2549	1.4261	1.7094	2.8143
141	4-hydroxyphenylpyruvate	Amino Acid	Tyrosine Metabolism	1669	LC/MS Neg	1141	1690	179.035	156-39-8	979	954	C01179	HMDB00707	0.8916	1.1275	2.6872	1.3575	0.9241	1.585	1.3234	0.893	0.9195	1.753	1.7602	0.3959	2.0602	0.8325	1.3102	1.419	2.3537	3.2184	0.6436	1.2829	0.3959	1.1755	1.2889	1.0656	0.3959	0.3959	0.4457	0.3959	0.8052	0.3959	1.0484	0.9882	0.3959	0.3959	0.3959	0.3959
257	4-methyl-2-oxopentanoate	Amino Acid	Leucine, Isoleucine and Valine Metabolism	22116	LC/MS Neg	100000551	2170	129.056	816-66-0	70	69	C00233	HMDB00695	0.9829	2.2158	6.3122	2.5796	0.7382	2.6504	0.7472	1.9616	1.9654	2.7464	3.431	0.9523	0.7722	1.5763	3.1155	1.5315	5.2634	0.8916	1.7098	4.1466	1.4953	4.1626	2.3691	2.7417	0.8216	0.9289	1.5063	0.884	1.9833	1.3054	1.8454	1.4348	2.0058	0.867	1	1.0161
3646	4-methylcatechol sulfate	Xenobiotics	Benzoate Metabolism	46146	LC/MS Neg	100004111	2665	203.002						1.3027	1.3601	0.4033	0.2781	0.6012	0.286	0.6657	0.2554	1.9117	0.8803	0.3548	1.2458	2.3161	1.4588	0.3054	0.5779	0.8826	0.2554	0.5265	0.9612	0.5243	0.449	1.2161	0.2554	0.8445	1	0.744	0.7455	3.5347	1.1095	1.4036	0.6751	0.9405	0.6649	0.754	1.4675
3658	4-vinylphenol sulfate	Xenobiotics	Benzoate Metabolism	36098	LC/MS Neg	100001755	3320	199.007	2628-17-3	6426766	4932200	C05627	HMDB04072	0.7471	2.1396	0.9293	0.6027	1.5739	0.4989	1.1111	0.167	1.0151	1.4413	0.7538	0.7885	0.167	1.3898	0.167	0.8801	1.1516	0.167	1.4306	0.167	1.2326	0.3809	1.3148	0.2118	3.0137	2.3135	2.2502	1.6238	0.8651	1.6348	1.6209	1.5444	2.6516	1.7868	1	1.3234
3416	5,6-dihydrouridine	Nucleotide	Pyrimidine Metabolism, Uracil containing	61833	LC/MS Neg	100001425	1119	245.078	5627-05-04	94312	85115			0.4304	0.8149	1.2056	0.6686	0.5247	0.9058	0.6148	0.3699	0.6919	0.6927	0.3122	0.8432	0.387	0.5742	0.3739	0.6245	0.6822	0.6394	0.497	0.6304	1.0324	0.5693	0.6979	0.4429	0.8799	0.949	1.2287	1.1047	0.9656	1.0365	0.9914	1.0086	2.4209	0.5947	0.7376	1.0122
100	5-(galactosylhydroxy)-L-lysine	Amino Acid	Lysine Metabolism	43582	LC/MS Pos Early	100002462	2755	325.161	32448-36-5					0.5153	0.7959	0.9524	0.7438	0.767	0.6943	0.7905	0.6721	0.883	0.7408	0.5734	0.6967	0.5907	0.8461	0.7865	0.7694	0.6673	0.6036	0.7799	0.6514	0.7189	0.6795	0.6724	0.8705	0.876	1.0014	1.0208	1.0263	1.0686	0.9707	1.2189	0.9704	1.1536	1.0115	1.0757	1.2718
114	5-aminovalerate	Amino Acid	Lysine Metabolism	18319	LC/MS Pos Early	100000454	2220	118.086	660-88-8	138	135	C00431	HMDB03355	1.3141	1.1199	0.8294	0.2392	0.765	1.3821	0.9369	0.894	1.0131	0.9409	0.9123	1.0607	1.0226	0.6771	0.4847	1.024	0.9923	1.2369	1.4949	0.7622	1.4885	0.575	0.7876	1.0077	1.4847	1.6542	1.4569	1.8295	1.6804	1.4108	1.5165	1.2538	1.1989	1.2039	1.3668	1.9299
1156	5-dodecenoate (12:1n7)	Lipid	Medium Chain Fatty Acid	33968	LC/MS Neg	100001232	5224	197.155	2430-94-6	5312378	4471803		HMDB00529	0.5242	0.0557	0.5985	0.0557	1.727	0.0557	1.3034	0.1897	0.0557	1.5098	1.013	0.0557	0.0557	1.2559	0.0557	0.9908	0.2413	0.0557	2.0085	0.0557	0.0557	0.0557	0.4176	1.2623	0.0557	0.0557	0.0557	1.135	0.0557	0.0557	0.0557	0.0557	0.0557	0.0557	0.0557	0.0557
1411	5-dodecenoylcarnitine (C12:1)	Lipid	Fatty Acid Metabolism(Acyl Carnitine)	61769	LC/MS Pos Late	100016069	1135	342.264						31.8436	41.2087	31.0283	45.2033	42.695	26.826	27.1953	45.3815	13.764	88.2014	33.3802	8.7413	20.2452	40.8472	28.9275	28.2213	13.5668	26.965	28.5429	20.115	7.3988	11.4272	17.0533	34.898	0.7352	0.6749	0.6018	0.751	1.0743	0.5464	0.4521	1.2647	0.3745	0.7061	1.1402	0.2347
99	5-hydroxylysine	Amino Acid	Lysine Metabolism	15685	LC/MS Pos Early	100000054	2790	163.108	13204-98-3	1029	1002	C16741	HMDB00450	0.8139	0.5367	0.8838	0.1686	0.4815	0.7044	0.5165	0.1442	0.2326	1.3331	0.8674	0.1442	0.2626	0.763	0.1442	0.7812	0.3558	0.3813	1.0657	1.0919	1.3081	0.1442	0.4147	0.7013	0.9632	0.7079	0.5555	0.9601	1.7757	0.5801	1.0876	0.753	0.5121	0.7762	0.6781	1
3446	5-methylcytidine	Nucleotide	Pyrimidine Metabolism, Cytidine containing	22119	LC/MS Pos Early	100000763	2227	258.108	2140-61-6	92918	83877		HMDB00982	0.9952	0.956	1.1919	1.1125	1.1418	1.2853	0.8164	0.8752	1.0048	0.8591	0.7913	0.953	1.1105	1.1598	1.2585	0.876	0.8503	0.9759	0.6872	1.9426	0.7246	1.1393	0.658	0.8345	0.7392	0.5675	0.9082	0.8523	0.486	0.6404	0.5733	0.665	0.9471	0.5766	0.7816	1.0954
410	5-methylthioadenosine (MTA)	Amino Acid	Polyamine Metabolism	1419	LC/MS Pos Early	212	2752	298.097	2457-80-9	439176	388321	C00170	HMDB01173	1.416	3.0385	2.1716	3.6825	0.9766	1.4548	1.4893	2.0379	1.4726	4.8775	3.3225	1.5193	0.496	2.8331	0.9968	2.9049	1.9775	0.8459	1.288	0.9965	1.3899	0.8421	1.8323	1.0032	0.8435	0.6387	0.7446	0.7865	0.7552	0.6783	0.5322	0.7088	0.6836	0.5427	0.7155	0.7333
329	5-methylthioribose**	Amino Acid	Methionine, Cysteine, SAM and Taurine Metabolism	62100	LC/MS Pos Early	100002103	790	181.053	23656-67-9	494	480		HMDB01087	1.4374	1.8709	3.0108	2.5294	1.9596	2.0441	2.8532	3.7197	2.3559	2.9254	3.2415	2.083	1.7323	3.2655	0.882	1.2534	2.3475	1.5101	1.4041	1.7979	1.5789	1.6663	2.7495	1.7659	1.2728	0.6956	0.8181	0.8368	0.9953	0.68	1.352	1.7118	0.8411	0.6892	1.097	1.0115
3418	5-methyluridine (ribothymidine)	Nucleotide	Pyrimidine Metabolism, Uracil containing	35136	LC/MS Neg	100001446	1778.1	257.078	1463-10-1	445408	393058		HMDB00884	1.806	1.6434	1.9367	1.5288	1.3842	1.6446	1.5267	1.5837	2.1642	0.7751	0.5811	1.1033	1.6299	0.761	0.8277	0.8865	1.1177	0.7786	0.9309	2.6142	1.4263	0.9679	1.1274	0.7569	0.6574	1	0.5127	0.5534	0.7145	0.827	1.0885	0.6245	1.0361	0.4232	0.5553	0.8255
431	5-oxoproline	Amino Acid	Glutathione Metabolism	1494	LC/MS Neg	1021	738.5	128.035	98-79-3	7405	7127	C01879	HMDB00267	1.6379	0.9819	0.7013	0.8229	1.0309	0.4896	1.5728	1.1983	0.615	1.1194	1.6669	0.6864	1.3036	1.4333	0.4014	0.7464	1.0463	0.5389	1.1075	0.5909	1.1904	0.2932	1.1974	0.6018	1.4127	1.3381	1.2703	1.51	1.3103	1.235	1.2473	1.1947	1.3776	1.5958	1.4783	1.198
2585	5alpha-pregnan-3alpha,20beta-diol disulfate	Lipid	Progestin Steroids	37201	LC/MS Neg	100002016	4565	239.085						1.01	1	8.7293	0.4032	0.2926	1.9147	2.5537	2.3408	2.0758	8.2686	3.4482	1.0382	0.096	1.1792	1.5	0.1813	3.6957	4.4165	1.7121	0.8345	0.306	1.5036	1.0635	3.0891	0.1702	0.5189	0.096	0.1929	0.3508	0.2126	0.2291	0.127	0.096	0.096	0.8329	0.096
2583	5alpha-pregnan-3beta,20alpha-diol disulfate	Lipid	Progestin Steroids	37198	LC/MS Neg	100001988	3962	239.085						1.0154	2.2092	3.4038	0.3042	0.4478	3.9725	1.1341	0.8386	1.3063	3.5708	1.1032	0.9939	0.4919	0.6528	0.4876	0.3726	0.3689	3.0746	0.9279	2.7952	1.1971	0.8301	0.6988	1.4224	3.9039	2.923	1.2561	1.8563	2.245	2.615	3.4218	3.113	0.9925	0.4722	3.6844	1.3024
2578	5alpha-pregnan-3beta,20alpha-diol monosulfate (2)	Lipid	Progestin Steroids	37200	LC/MS Neg	100002014	5060	399.221						1.0625	1.1308	1.8844	0.6435	1.2219	1.298	1.1466	1.0477	1.0189	1.8911	1.5271	1.4827	0.6622	1.8845	1.255	0.3559	0.5228	2.5183	1.4396	0.9626	1.8636	1.4746	0.9811	2.3367	2.5524	1.3033	0.6128	1.5756	3.293	1.0579	1.4944	1.7657	0.5439	0.4489	1.5794	0.7532
2575	5alpha-pregnan-3beta,20beta-diol monosulfate (1)	Lipid	Progestin Steroids	37196	LC/MS Neg	100002009	5180	399.221						0.3343	0.3343	0.4282	1.1769	0.3764	0.6955	0.6089	0.3914	1.1566	1.2131	0.7606	1.5861	0.3343	1.0042	1.4553	0.6526	1.0032	0.3343	0.3343	0.6562	1.0995	0.4898	0.6856	0.3343	2.2068	0.4233	1.0389	1.73	0.3343	0.6314	1	1.1787	1.3	1.0341	2.4744	1.2715
2576	5alpha-pregnan-3beta,20beta-diol monosulfate (2)	Lipid	Progestin Steroids	37197	LC/MS Neg	100002010	5205	399.221						1.98	0.3743	2.8987	0.4152	0.8422	1.7511	2.2792	0.4085	1.4648	3.55	1.0192	1.256	0.4324	4.1628	0.9808	0.2785	1.0599	0.356	1.657	0.1345	2.0136	0.294	1.2797	5.3798	4.0132	2.8541	1.3599	3.5449	5.4288	1.3453	2.2135	3.9375	0.9253	0.5462	3.2699	1.4561
111	6-oxopiperidine-2-carboxylate	Amino Acid	Lysine Metabolism	43231	LC/MS Neg	100004499	965	142.051	34622-39-4	3014237	2282737		HMDB61705	1.593	2.5759	1.365	0.7049	2.1425	1.6121	0.8412	0.7734	0.4195	2.4358	2.8205	0.6838	2.2388	1.4951	0.4835	1.3288	1.1157	1.0894	0.8395	1.9265	0.6562	1.2445	1.0886	0.6767	0.7029	0.6317	0.8562	0.617	1.4297	1.0045	0.9	0.6737	0.8945	1.1362	0.6798	1.4948
935	6-phosphogluconate	Carbohydrate	Pentose Phosphate Pathway	15442	LC/MS Neg	100000341	583.9	275.017	921-62-0;53411-70-4	91493	82615	C00345	HMDB01316	0.4459	0.8272	0.7914	0.3591	0.7141	0.8841	1.2979	0.7946	0.5946	0.9679	0.5699	0.7087	1.3094	0.6573	0.9934	0.5281	0.5243	0.5939	0.6263	0.5045	0.4636	0.3494	0.3678	0.7858	1.0437	0.71	2.3111	1.238	0.8787	0.9858	0.8199	1.0066	0.8346	0.5047	1.6265	0.8258
2514	7-alpha-hydroxy-3-oxo-4-cholestenoate (7-Hoca)	Lipid	Sterol	36776	LC/MS Neg	100001609	5288.1	429.301	115538-85-7	3081085	2338765	C17337	HMDB12458	0.3828	1.3807	1.23	0.9507	1.0642	1.0282	0.4441	2.4031	2.7383	1.308	0.7139	3.3537	0.878	0.8156	0.7441	0.749	0.8555	0.8487	0.2872	2.677	0.7214	0.27	1.1591	0.5667	1.1293	1.1368	0.6606	0.9746	0.9066	1.2584	1.2048	0.9764	1.8294	0.606	0.4049	1.1216
3382	7-methylguanine	Nucleotide	Purine Metabolism, Guanine containing	35114	LC/MS Pos Early	100001456	2175	166.072	578-76-7	11361	10883	C02242	HMDB00897	3.1079	4.9306	4.4586	2.7388	3.6619	3.5218	3.638	2.1617	4.4505	3.098	2.4903	4.4593	3.4254	3.0879	2.1585	2.6859	3.6272	2.5944	2.8973	3.0726	1.9078	3.6745	3.4824	2.6518	0.9056	0.9935	0.8468	0.8297	1.0801	0.9839	0.8993	1.0068	1.0674	0.7324	0.834	0.9296
1401	acetylcarnitine (C2)	Lipid	Fatty Acid Metabolism(Acyl Carnitine)	32198	LC/MS Pos Early	100000802	2282	204.123	5080-50-2	1	5406074	C02571	HMDB00201	1.0166	1.3387	1.5868	1.6079	1.2651	1.2809	1.1567	1.4222	1.6188	1.1663	1.6892	1.5151	1.7463	1.8012	2.2847	1.7569	1.1258	1.3259	1.2704	1.3662	1.9563	1.2483	1.2125	1.1052	0.8749	0.8072	1.5519	0.9918	1.1452	0.9892	1.1671	1.1662	0.8672	1.0588	0.8989	0.913
1128	acetylphosphate	Energy	Oxidative Phosphorylation	15488	LC/MS Polar	1211	4013.9	138.98	94249-01-1	186	181	C00227	HMDB01494	0.9219	1.5094	1.1497	1.5448	1.3784	1.398	0.8926	0.6966	0.3964	0.5692	0.2024	0.6952	2.4307	1.7351	1.5066	1.464	1.008	1.5657	1.1378	0.1469	0.5918	0.8117	1.0709	1.4368	0.9248	1.2934	1.7264	0.8799	0.1654	1.6048	1.2926	0.2765	0.8054	0.7747	1.0215	0.8631
406	acisoga	Amino Acid	Polyamine Metabolism	43258	LC/MS Pos Early	100004541	1813	185.128	106692-36-8	129397	114601			0.9467	0.7811	17.0818	3.0275	0.4253	4.6653	0.9946	1.5321	1.322	0.9949	0.978	0.9079	0.6251	1.8044	9.0363	3.0066	5.4625	5.0784	3.1752	4.0361	2.3261	9.1793	3.3653	2.3803	0.7539	1.148	0.9225	0.5238	0.9761	0.9942	1.5289	0.7383	0.4253	0.4253	0.5125	0.6975
1107	aconitate [cis or trans]	Energy	TCA Cycle	46173	LC/MS Neg	100001359	580	173.009						0.683	1.6172	1.8517	1.6918	0.9203	1.0104	1.3691	1.8133	1.1327	1.4354	1.7606	1.5286	1.3979	2.229	1.0389	1.5907	1.5369	1.1916	1.627	1.8753	1.7857	1.3292	2.8867	1.4168	0.6742	0.6999	0.8922	0.5992	0.9525	0.9364	1.1415	0.6619	0.9414	1.076	0.6907	1.4469
3347	adenine	Nucleotide	Purine Metabolism, Adenine containing	554	LC/MS Pos Early	880	2221	136.062	73-24-5	190	185	C00147	HMDB00034	1.3817	1.4293	1.0084	1.7522	0.7694	0.9859	0.9604	1.3675	0.7095	2.7911	2.5367	1.0611	1.2934	2.2122	0.7435	1.7438	2.1949	1.3501	1.6455	0.6585	0.7386	0.7686	2.1642	0.7646	1.118	0.7101	1.0595	1.107	0.6452	0.7523	0.4584	0.8926	1.0979	0.8778	1.0176	0.6556
3346	adenosine	Nucleotide	Purine Metabolism, Adenine containing	555	LC/MS Pos Early	798	2169	268.104	58-61-7	60961	54923	C00212	HMDB00050	0.9211	0.6085	0.7191	0.8004	0.5134	0.7186	1.0101	0.74	0.6393	1.0762	1.8284	0.5513	0.6389	2.4816	0.9295	0.9963	0.6358	0.3467	0.7801	0.9039	1.1271	0.8892	1.3853	0.5266	1.736	1.4729	0.8007	1.2377	0.9856	1.4191	1.2041	1.5378	0.9849	1.4283	1.3997	1.0459
3342	adenosine 3',5'-cyclic monophosphate (cAMP)	Nucleotide	Purine Metabolism, Adenine containing	2831	LC/MS Neg	207	1952.2	328.045	60-92-4	6076	268	C00575	HMDB00058	1.111	1.9475	1.0233	2.0634	2.2276	1.0829	1.7042	1.6062	1.9825	1.6824	1.6742	3.8291	2.5889	1.1742	1.1689	1.983	1.1843	0.707	1.7307	2.2789	1.8664	2.6312	1.258	1.1767	1.3382	0.9936	0.91	1.2672	0.8222	1.0064	0.4197	1.2467	1.0948	0.5456	0.8156	0.6514
3344	adenosine 3',5'-diphosphate	Nucleotide	Purine Metabolism, Adenine containing	15691	LC/MS Neg	1214	575	426.022	75431-54-8	159296	19951095	C00054	HMDB00061	2.3858	2.7526	1.3949	1.3035	1.5442	1.2111	2.1595	3.1457	1.0147	3.9692	3.7439	0.7935	0.9402	3.174	1.9248	2.8148	2.0171	2.0156	2.5736	1.7039	0.579	0.6235	3.1599	1.7156	0.5902	0.4072	0.6407	0.6992	0.3815	0.339	0.339	0.4107	0.339	0.339	0.5978	0.339
3338	adenosine 5'-diphosphate (ADP)	Nucleotide	Purine Metabolism, Adenine containing	3108	LC/MS Polar	208	4393	426.022	20398-34-9	6022	5800	C00008	HMDB01341	1.5139	1.5215	2.4344	0.5747	0.2895	1.7684	7.045	0.3274	0.5189	4.9405	3.552	4.4859	0.9932	1.8397	0.7517	6.0612	5.1988	0.3696	2.3015	0.3306	1.237	1.0068	7.1742	0.2261	6.857	1.7662	1.7081	3.0554	0.2199	1.7899	2.8403	0.5396	0.5228	7.1039	4.3753	0.302
3498	adenosine 5'-diphosphoribose (ADP-ribose)	Cofactors and Vitamins	Nicotinate and Nicotinamide Metabolism	558	LC/MS Neg	215	920	558.064	68414-18-6	192	3674071	C00301	HMDB01178	2.2952	3.7126	1.7453	3.4772	1.7387	2.244	2.707	2.1844	2.2238	2.9549	2.364	2.7405	2.7915	1.274	3.1759	3.3073	3.3019	2.2686	4.992	3.83	2.5297	3.4974	3.3289	0.8917	1.9931	0.9405	0.9717	1.0266	1.7783	1.0416	0.6239	1.4354	1.0963	1.208	0.9203	0.3739
3339	adenosine 5'-monophosphate (AMP)	Nucleotide	Purine Metabolism, Adenine containing	32342	LC/MS Pos Early	209	1013	348.07	149022-20-8	6083	10239183	C00020	HMDB00045	0.5317	0.5102	0.4475	0.9784	0.2735	0.5252	0.5488	0.4819	0.7691	1.0322	0.9732	0.4082	0.408	1	0.3758	0.8509	0.3407	0.1893	0.5992	0.3495	0.4799	0.4974	0.9374	0.2119	1.0439	1.7426	0.6582	1	0.6305	2.19	0.7885	0.8793	1.5735	1.1933	1.3162	1.3681
3345	adenylosuccinate	Nucleotide	Purine Metabolism, Adenine containing	18360	LC/MS Neg	1303	560	230.53	19046-78-7	195	190	C03794	HMDB00536	1.0424	0.7991	1.3907	0.9447	1.6276	3.1929	1.052	2.7541	0.3328	1.6475	0.9877	0.656	0.5508	1.8113	0.4814	1.4683	0.8308	1.9528	1.1873	0.8558	0.6769	0.9299	2.7928	0.995	0.4288	0.2088	0.7664	0.5888	0.5067	0.52	0.5044	0.6349	0.1757	0.4161	0.8164	0.5346
1427	adipoylcarnitine (C6-DC)	Lipid	Fatty Acid Metabolism(Acyl Carnitine)	52988	LC/MS Pos Early	100006614	2570	290.16		71296139	28540385		HMDB61677	0.8729	1.0976	1.7892	2.2563	1.4805	1.2367	0.2711	2.223	0.8583	1.4438	2.2429	1.4633	0.2711	2.9303	0.2711	1.3397	1.1969	0.9106	0.9705	1.6964	1.0295	0.2711	1.0827	0.9534	0.3703	0.7602	0.9563	0.6091	0.6655	0.2711	0.2711	0.2711	0.2711	0.2711	0.2711	0.2711
1436	adrenoylcarnitine (C22:4)*	Lipid	Fatty Acid Metabolism(Acyl Carnitine)	57528	LC/MS Pos Late	100015850	1415	476.373						3.481	9.4809	7.8261	7.8021	2.9413	16.7349	2.911	4.4507	12.779	12.3738	0.2131	3.2787	1.6749	2.5333	18.6398	7.1866	1.7886	5.1374	0.2131	2.7112	0.5049	9.9071	0.2131	4.8009	0.4062	0.2647	0.9514	0.7811	0.7007	0.764	0.58	1.1008	0.3434	0.6429	0.9462	1.1625
28	alanine	Amino Acid	Alanine and Aspartate Metabolism	1126	LC/MS Pos Early	811	1700	90.055	56-41-7	5950	5735	C00041	HMDB00161	1.7547	1.3796	1.6213	1.8236	1.7227	2.5935	1.7992	1.8756	1.2164	1.7465	0.8943	1.5333	2.2164	1.631	1.4434	1.136	1.0078	1.968	1.4715	1.8045	1.4374	1.4229	1.0886	1.5169	1.2459	0.9711	1.2781	1.0747	0.9753	1.1441	1.129	1.2265	0.808	0.8445	0.9785	0.6922
3334	allantoic acid	Nucleotide	Purine Metabolism, (Hypo)Xanthine/Inosine containing	33434	LC/MS Polar	218	2960	175.047	99-16-1	203	198	C00499	HMDB01209	0.8794	3.5654	2.4455	2.6472	0.8942	2.6112	1.2584	1.7855	1.0271	1.0993	1.0552	2.1898	1.389	1.5799	1.279	1.4788	1.9854	2.15	2.2768	0.8295	2.6004	1.9074	1.5625	2.7803	0.8664	1.1494	0.8517	0.8266	2.9262	1.2533	1.7629	1.8014	0.7593	0.8959	1.0784	1.5246
3333	allantoin	Nucleotide	Purine Metabolism, (Hypo)Xanthine/Inosine containing	1107	LC/MS Polar	1002	1672	157.037	97-59-6	204	199	C02350	HMDB00462	0.9554	1.8305	3.7359	1.3286	0.8309	2.3782	1.0941	0.6502	1.2418	1.3154	0.8483	0.9813	0.6264	0.9208	1.2737	1.3251	1.3553	1.8206	1.9864	1.0227	2.6225	2.1044	1.1626	2.0783	0.9178	1.1315	1.3735	0.9949	2.6143	1.2082	1.4019	1.8648	0.7923	0.8677	1.162	1.6302
18	allo-threonine	Amino Acid	Glycine, Serine and Threonine Metabolism	15142	LC/MS Polar	100000272	2511.1	118.051	28954-12-3	99289	89699	C05519	HMDB04041	0.812	1.4905	0.5702	0.7914	1.1719	0.8058	0.2625	0.0665	0.0665	0.0665	0.7098	1.5702	1.0943	0.7536	0.4552	0.6114	0.5009	0.7985	0.4765	0.0665	1.1542	0.3272	0.6812	0.933	1.1946	0.8	1.1855	1.5805	1.6916	0.8132	0.7252	0.1679	1.2683	0.5295	2.3047	1.9837
260	alpha-hydroxyisocaproate	Amino Acid	Leucine, Isoleucine and Valine Metabolism	22132	LC/MS Neg	100000706	1840	131.071	10303-64-7	83697	75520	C03264	HMDB00746	3.3105	3.9781	17.4163	2.8941	3.4205	11.8213	2.4587	2.4554	2.9878	5.1166	4.4769	3.1629	4.3708	3.2713	6.9782	2.7214	7.7111	3.509	4.4345	5.2866	2.0804	7.2473	8.1343	3.0976	0.7379	0.7404	0.6532	0.6887	0.6892	1.0823	1.2307	1.1652	0.7264	0.5519	0.6442	0.4945
292	alpha-hydroxyisovalerate	Amino Acid	Leucine, Isoleucine and Valine Metabolism	46537	LC/MS Polar	100001300	1052	117.056	600-37-3	99823	90190		HMDB00407	1.8176	4.4107	5.4756	1.4813	3.942	5.504	1.3879	1.5203	1.6412	1.8969	2.0458	1.6032	3.1007	2.8613	4.5062	1.5791	2.474	2.8485	1.9981	2.3545	2.3467	2.9846	3.2281	2.9875	1.116	1.2461	0.9625	0.9349	0.9784	1.3675	1.2305	0.8706	0.6997	0.7377	0.7676	0.9603
43	alpha-ketoglutaramate**	Amino Acid	Glutamate Metabolism	62101	LC/MS Polar	100002397	1916	144.03	18465-19-5					0.9745	0.9706	0.7461	0.7187	0.5619	0.3852	1.2235	0.895	0.5396	1.531	2.0609	0.7311	0.8954	1.0958	0.3149	0.7791	1.5358	0.2481	0.6324	0.4078	1.4861	0.27	0.8083	0.3127	2.0654	1.6283	1.2108	2.0266	1.071	1.1033	1.7817	1.1662	1.5967	3.2587	1.9066	0.9145
1111	alpha-ketoglutarate	Energy	TCA Cycle	528	LC/MS Polar	93	2700	145.014	305-72-6;328-50-7;22202-68-2	51	50	C00026	HMDB00208	0.6748	1.4433	0.9808	0.6065	1.141	0.6206	0.6284	0.7484	0.5973	0.7776	1.0424	1.0253	0.7263	0.3549	1.1624	0.4201	1.2791	1.4732	0.7143	1.4885	1.2348	0.5524	0.7006	1.5988	1.7832	1.1225	0.5636	1.5456	1.5635	1.2778	2.0523	1.0562	0.8841	1.305	1.193	1.459
3523	alpha-tocopherol	Cofactors and Vitamins	Tocopherol Metabolism	1561	LC/MS Pos Late	1105	2522	430.378	59-02-9;10191-41-0	14985	14265	C02477	HMDB01893	0.5674	0.4608	0.6674	1.0103	0.4796	0.7113	1.6089	1.215	5.8127	0.9897	0.7397	3.9365	1.2421	1.4114	2.4164	0.6433	0.1442	0.3873	0.6007	0.7691	0.2112	1.0237	0.4154	0.3615	0.5033	0.6131	1.0932	0.6711	0.7468	0.9734	0.4893	0.8348	0.6887	0.4032	0.9434	1.462
80	anserine	Amino Acid	Histidine Metabolism	15747	LC/MS Pos Early	100000044	2924	241.13	10030-52-1	112072	100482	C01262	HMDB00194	2.0704	1.9221	1.9949	1.9135	2.5087	2.6535	2.0559	2.0236	1.5814	1.7393	1.7678	1.9754	1.8608	1.1862	1.683	2.0021	1.589	2.0972	1.9029	2.0023	1.6712	2.0398	1.6645	1.7261	1.0598	0.8451	0.8532	0.9892	1.2076	0.7269	0.6821	0.9582	1.7364	1.3555	0.9778	1.173
969	arabitol/xylitol	Carbohydrate	Pentose Metabolism	48885	LC/MS Polar	100006430	1932.4	151.061		6912		C01904		0.551	0.422	0.8834	0.8974	0.3934	0.4996	0.5567	0.5201	0.644	0.4317	0.5955	0.6676	0.2714	0.4559	0.4994	0.7607	0.5756	0.6684	1.063	0.3226	1.8115	0.8845	0.2438	1.569	0.7934	0.6641	0.4586	1.2085	0.7786	1.1943	2.2016	2.1824	0.8616	0.9069	2.3978	1.5142
971	arabonate/xylonate	Carbohydrate	Pentose Metabolism	48255	LC/MS Polar	100006115	2700	165.04						0.39	0.9354	5.0734	0.769	0.5573	3.7538	0.576	0.5935	2.9164	3.1092	3.408	3.1943	1.4807	0.6281	0.6636	0.498	1.8985	3.342	0.4871	0.4211	0.8295	0.7486	1.4958	6.0072	0.626	0.7366	6.9507	2.6787	1.4926	0.6839	0.9975	1.1372	3.8191	0.7526	1.4477	5.9427
1182	arachidate (20:0)	Lipid	Long Chain Fatty Acid	1118	LC/MS Neg	893	6240	311.296	506-30-9	10467	10035	C06425	HMDB02212	1.1159	1.7078	1.2203	1.3228	1.2623	1.2897	0.8411	1.52	1.8591	1.3729	2.4379	1.2814	0.9016	1.4841	1.3588	0.9986	0.7185	1.2231	1.2942	1.6304	1.1025	1.0708	0.8133	1.5108	1.2908	0.8066	0.9996	1.3947	0.9049	0.749	0.7861	1.2296	1.28	0.837	1.0004	0.9232
1214	arachidonate (20:4n6)	Lipid	Polyunsaturated Fatty Acid (n3 and n6)	1110	LC/MS Neg	229	5535	303.233	506-32-1	444899	392692	C00219	HMDB01043	0.3553	0.7813	0.4487	1.3046	0.5748	0.3047	0.4639	0.5487	1.7492	0.8339	0.7762	0.1882	0.2753	0.8652	0.6182	0.3099	0.359	0.6122	0.4099	0.5853	0.3174	0.3017	0.3197	0.906	0.6394	0.5554	1.3753	1.266	0.6549	0.7207	0.8806	0.9107	1.0202	1.1857	0.9882	1.444
1435	arachidonoylcarnitine (C20:4)	Lipid	Fatty Acid Metabolism(Acyl Carnitine)	57518	LC/MS Pos Late	100015837	1353	448.342						3.6786	5.7652	5.7338	4.8443	5.0704	5.034	4.1813	6.8267	13.298	5.8829	3.3685	3.5548	2.2608	2.081	9.9288	3.4799	3.0934	7.2105	2.0237	3.5603	1.128	6.91	3.8053	5.1182	0.778	0.4513	0.9303	1.2545	1.2564	0.9924	0.6968	1.3225	0.4257	0.9571	1.0807	1.1212
1434	arachidoylcarnitine (C20)*	Lipid	Fatty Acid Metabolism(Acyl Carnitine)	57513	LC/MS Pos Late	100015833	1512	456.405			28639199		HMDB06460	10.4949	31.2963	31.6226	32.1741	26.4623	27.5472	11.9501	38.1752	4.0224	65.4557	46.165	5.0295	45.8631	55.8207	42.2925	41.0208	32.0106	42.3576	34.5124	11.2821	6.8823	12.314	32.3145	9.8483	0.3331	0.7941	1.2597	0.7653	0.7962	1.5712	1.3727	1.0207	0.5157	0.5041	1.0629	0.6186
388	argininate*	Amino Acid	Urea cycle; Arginine and Proline Metabolism	57461	LC/MS Pos Early	100002769	2150	176.103	157-07-3	160437	140984		HMDB03148	1.2933	1.6396	1.5757	2.6834	2.1418	2.2821	1.7179	1.8239	1.6778	1.3996	1.2672	1.8599	1.7232	0.9688	1.4309	1.7057	1.7765	1.4849	1.8359	2.5694	2.1073	1.5628	1.8872	1.6579	1.2684	1.2891	0.9328	0.8257	1.1515	0.9873	1.1171	1	0.7852	0.7638	0.5624	0.8059
357	arginine	Amino Acid	Urea cycle; Arginine and Proline Metabolism	1638	LC/MS Pos Early	231	2825	175.119	1119-34-2	232	227	C00062	HMDB00517	1.1803	1.0002	1.184	0.9241	1.3975	1.7996	1.8746	0.62	0.4224	0.9743	1.1154	0.3315	1.9963	1.9656	0.3707	1.2769	0.8786	0.7479	0.6703	1.6325	1.2453	1.5159	0.9957	1.2735	1.6276	1.4929	1.0933	1.2443	1.1521	1.0498	1.3277	1.3654	1.0861	1.0254	0.9002	0.9642
358	argininosuccinate	Amino Acid	Urea cycle; Arginine and Proline Metabolism	15497	LC/MS Pos Early	232	2745	291.13	156637-58-0	828	805	C03406	HMDB00052	1.6524	1.5008	1.0719	1.3141	2.8207	5.7334	2.3078	0.568	0.6443	0.793	1.5049	0.7518	3.1802	4.1395	1.0762	2.4162	1.2905	1.9397	0.967	5.8848	3.9035	2.1038	1.7681	3.2092	0.9961	0.9278	1.7463	1.0803	1.2511	0.7615	1.7848	1.3739	0.6894	0.5523	0.6153	0.8446
3515	ascorbate (Vitamin C)	Cofactors and Vitamins	Ascorbate and Aldarate Metabolism	32354	LC/MS Pos Early	233	770	177.039	134-03-2		10189562	C00072	HMDB00044	0.0168	0.0079	0.0107	0.3421	0.7105	0.181	0.0324	0.3775	0.0666	0.0079	0.0079	0.0079	0.126	0.7161	0.3991	0.0079	0.0079	0.6041	0.2773	0.1255	0.0079	0.8478	0.0338	0.4551	0.0079	0.7802	2.9927	0.0586	0.6152	1	0.0079	1.1429	0.5969	0.0079	1.2427	1.7429
38	asparagine	Amino Acid	Alanine and Aspartate Metabolism	512	LC/MS Pos Early	917	1225	133.061	70-47-3	6267	6031	C00152	HMDB00168	2.1099	1.1849	0.9179	1.2665	2.0638	1.5306	1.7581	1.4138	0.3228	1.9683	2.6772	0.8515	1.2469	2.3831	0.4922	0.8209	1.1361	0.7639	1.176	0.8428	0.7075	0.6744	1.831	0.9856	0.5541	0.4796	0.3912	0.4401	0.3262	0.5726	0.5438	0.636	0.5236	0.3688	0.2686	0.3856
34	aspartate	Amino Acid	Alanine and Aspartate Metabolism	443	LC/MS Pos Early	234	1165	134.045	56-84-8	5960	5745	C00049	HMDB00191	1.5022	1.2034	0.4929	1.339	1.0617	2.0471	1.5503	2.1281	0.8577	0.8675	0.8098	1.4448	0.9383	1.1511	0.4104	0.4568	0.5379	0.5195	0.5478	1.3361	1.1759	0.7037	0.8527	1.0734	0.8135	0.5579	0.5266	0.6967	0.5177	0.671	0.4322	0.7055	0.7138	0.6606	0.5456	0.322
1307	azelate (C9-DC)	Lipid	Fatty Acid, Dicarboxylate	18362	LC/MS Neg	2029	1276	187.098	123-99-9	2266	2179	C08261	HMDB00784	3.629	1.1995	1.4432	1.2926	1.0627	3.2229	1.5982	1.3675	1.9226	0.5166	0.3847	1.7313	1.0925	1.0298	0.5187	1.0686	0.7423	3.2508	0.9408	0.3847	0.765	0.7742	1.5614	0.7904	0.3847	0.6523	0.3847	0.3847	0.6398	0.3847	0.5225	0.3847	1.1157	0.3847	0.3847	0.9771
2371	behenoyl sphingomyelin (d18:1/22:0)*	Lipid	Sphingolipid Metabolism	48492	LC/MS Pos Late	100006294	3083	787.669			24846873		HMDB12103	0.629	1.4285	1.5683	1.0338	0.7978	1.1004	0.9183	1.39	2.9493	0.9282	0.6182	1.0361	0.8857	2.0339	0.9246	0.8633	0.8152	0.6319	1.0702	0.9469	0.8424	0.7408	0.7356	1.1581	1.0242	0.8738	0.4634	1.0472	0.7409	1.1841	0.8432	0.7861	1.3967	1.1057	1.2245	1.2286
1437	behenoylcarnitine (C22)*	Lipid	Fatty Acid Metabolism(Acyl Carnitine)	57514	LC/MS Pos Late	100015832	1561	484.436			28639204			1.0677	4.3218	3.1377	6.663	2.2473	4.3046	1.7964	10.3153	0.5089	10.9612	4.1457	0.462	3.7723	7.9841	4.6095	4.3726	3.1288	3.3476	2.3158	0.9323	0.3902	1.2373	2.5799	1.5673	0.1424	0.1877	0.1821	0.1424	0.1424	0.532	0.3586	0.1424	0.1424	0.1424	0.1424	0.1424
3622	benzoate	Xenobiotics	Benzoate Metabolism	15778	LC/MS Neg	100000008	1750	121.029	65-85-0	243	238	C00180	HMDB01870	0.8661	0.8979	0.9153	0.9084	1.0399	2.0066	1.0604	2.3731	1.8691	1.184	0.98	1.0289	1.1049	1.0359	1.8845	0.9446	0.8225	0.6244	0.8958	1.5553	0.7108	0.8099	1.1706	1.1916	1.2337	1.1792	0.8154	1.0205	1.3235	1.3234	1.1921	1.033	0.8548	1.5368	1.2178	0.7097
3433	beta-alanine	Nucleotide	Pyrimidine Metabolism, Uracil containing	55	LC/MS Pos Early	244	1905	90.055	56-41-7;107-95-9	239	234	C00099	HMDB00056	1.3048	1.1951	1.1505	1.31	1.1652	1.4649	1.0379	1.3057	1.0541	1.1425	1.0755	1.1178	1.1076	1.1304	1.2916	1.2502	1.2041	1.2201	1.1437	1.132	1.145	1.314	1.2017	1.0172	1.0183	1.0152	0.9919	1.0254	0.9346	0.9948	1.0052	1.0711	0.9849	0.8963	0.9729	0.9182
53	beta-citrylglutamate	Amino Acid	Glutamate Metabolism	54923	LC/MS Neg	100003271	530	320.062	73590-26-8	72715786	19992713	C20775		0.4002	0.4041	0.5587	0.5072	0.3356	0.6149	0.52	0.4293	0.2435	0.6469	0.5104	0.39	0.3939	0.5109	0.6477	0.5893	0.5136	0.5611	0.408	0.4862	0.3264	0.6028	0.5375	0.4098	1.0371	0.987	0.9736	1.1434	1.2379	1.0209	0.9099	0.9678	1.1821	0.8273	1.2514	1.2203
3864	beta-guanidinopropanoate	Xenobiotics	Food Component/Plant	35101	LC/MS Pos Early	100001411	2145	132.077	353-09-3	67701	61020	C03065	HMDB13222	1.1595	1.629	0.7359	2.0556	2.8412	1.385	1.4082	0.3357	0.5891	0.3876	0.7832	1.1785	0.1225	0.9385	0.865	1.1607	0.6663	1.922	3.3746	2.5362	1.3061	0.1225	0.7301	4.0548	1.2979	1.8743	0.4695	1.342	2.1878	3.3935	3.4374	1	1.1311	1.2278	1.4012	2.2092
272	beta-hydroxyisovalerate	Amino Acid	Leucine, Isoleucine and Valine Metabolism	12129	LC/MS Polar	1442	1149.8	117.056	625-08-1	69362	62571		HMDB00754	0.6056	1.2963	2.5542	0.7504	0.6828	1.3731	1.3158	1.1559	1.2239	2.6129	2.6044	0.8735	0.991	1.087	0.5841	0.2915	1.4251	0.716	2.5489	1.6061	0.5554	1.1203	1.7964	0.5725	0.4839	0.4002	0.4772	0.7026	0.9046	0.3801	0.5919	0.7176	0.4003	0.5597	0.6237	0.7641
273	beta-hydroxyisovaleroylcarnitine	Amino Acid	Leucine, Isoleucine and Valine Metabolism	35433	LC/MS Pos Early	100001594	2584	262.165	99159-87-2		21403176			0.5968	0.9377	1.027	1.6191	0.8364	1.8605	1.0736	1.5717	1.7741	1.3651	1.4478	1.4173	1.1131	0.7686	2.5247	0.7986	0.5452	0.9331	0.9183	1.4734	0.8317	0.9062	0.4983	0.973	0.7973	1.0665	1.4187	2.1281	1.7171	1.142	1.0306	0.8864	0.9581	0.97	1.3435	1.759
6	betaine	Amino Acid	Glycine, Serine and Threonine Metabolism	3141	LC/MS Pos Early	799	1064	118.086	107-43-7	247	24219951173	C00719	HMDB00043	1.1344	1.6694	0.8251	1.3559	1.5138	0.788	1.3778	1.1137	0.7823	0.8297	0.8149	1.7236	1.041	1.1301	0.9288	1.1388	1.1969	1.1139	1.0238	1.0394	1.1607	1.0013	1.2356	1.169	0.708	1.0717	1.3731	1.0226	1.2272	1.3767	1.2696	1.2965	0.9343	1.2942	1.2617	1.1522
3569	bilirubin (E,E)*	Cofactors and Vitamins	Hemoglobin and Porphyrin Metabolism	32586	LC/MS Pos Late	100001950	1045	585.271	114-25-0	5315454	4474753			0.1572	0.1405	0.1972	0.3241	0.5371	0.3147	0.145	0.1405	0.1405	0.1405	0.1405	0.1405	0.1405	0.4947	0.3158	0.1405	0.1405	0.4087	0.3349	0.5736	0.1405	0.2812	0.2014	0.1969	0.1405	0.1405	0.1405	0.1405	0.1405	0.1405	0.1405	0.1405	1	0.1405	0.4591	0.5497
3570	bilirubin (E,Z or Z,E)*	Cofactors and Vitamins	Hemoglobin and Porphyrin Metabolism	47886	LC/MS Pos Late	100001951	1265	585.271		5799469	4705847		HMDB00488	0.3347	0.3347	0.3347	0.3347	0.5874	0.4123	0.3347	0.3347	0.3347	0.3347	0.3347	0.3347	0.3347	0.7105	0.4069	0.3347	0.3347	0.3494	0.3347	0.3573	0.3347	0.3347	0.3347	0.3347	0.3347	0.3347	0.3347	0.3347	0.3347	0.3347	0.3347	0.3347	0.445	0.3347	0.3347	0.4256
3568	bilirubin (Z,Z)	Cofactors and Vitamins	Hemoglobin and Porphyrin Metabolism	43807	LC/MS Pos Late	1090	1840	585.271	635-65-4	5280352	4444055	C00486	HMDB00054	0.3164	0.198	0.3789	0.5625	1.489	0.9119	0.7781	0.6403	0.4607	0.4138	0.3612	0.2202	0.5297	1.7941	1.4843	0.3368	0.0798	0.9126	0.4331	1.208	0.0798	0.7596	1.0815	0.7706	0.6914	0.856	0.9261	0.5377	0.5962	0.896	0.4877	0.6896	1.3118	0.0798	0.9788	0.9756
3571	biliverdin	Cofactors and Vitamins	Hemoglobin and Porphyrin Metabolism	2137	LC/MS Pos Late	250	1016	583.255	55482-27-4;55482-27-4	5353439	10628548	C00500	HMDB01008	0.9701	1.6455	0.8482	0.782	1.3597	1.1591	1.4434	1.0653	0.6373	1.3095	1.3675	1.0302	0.9879	1.1951	1.3272	1.2321	1.0056	0.8791	1.0694	1.0364	0.4644	0.5107	1.2646	0.8883	2.0623	1.2356	1.1849	1.5126	0.9586	1.0529	1.3039	1.2154	0.768	1.3032	0.9065	0.6464
1373	butyrylcarnitine (C4)	Lipid	Fatty Acid Metabolism (also BCAA Metabolism)	32412	LC/MS Pos Early	100001054	2860	232.154	25576-40-3	439829	184820	C02862	HMDB02013	2.481	5.7521	6.5163	7.9166	5.599	4.7543	2.261	5.3007	1.3834	8.3216	10.9821	3.4321	6.4427	9.1006	9.3465	8.7715	9.2797	4.6784	6.0096	5.4996	4.0101	4.6075	7.5393	2.406	0.3374	0.4841	1.874	0.5808	1.0427	1.2292	1.5634	1.0299	0.4808	0.673	0.9743	0.5545
213	C-glycosyltryptophan	Amino Acid	Tryptophan Metabolism	48782	LC/MS Pos Early	100006379	2700	367.15	180509-18-6	10981970	9157171			0.3659	0.7662	1.2773	0.7311	0.3736	0.7534	0.3152	0.5678	0.6323	0.6279	0.5289	0.6263	0.3167	0.8576	0.7685	0.546	0.4775	0.611	0.6774	0.5048	0.7372	0.7754	0.3752	0.8904	0.769	0.9891	1.0987	0.8623	1.2996	0.9664	1.3706	1.3152	0.6796	0.6418	1.0215	0.7134
1152	caprate (10:0)	Lipid	Medium Chain Fatty Acid	1642	LC/MS Neg	888	5090.7	171.139	112-37-8	2969	2863	C01571	HMDB00511	1.0064	0.86	0.8645	1.2878	2.0193	0.8685	1.0367	0.768	0.8777	0.9936	1.6367	1.3669	0.681	2.9014	1.6923	1.1965	1.175	1.9181	2.1258	1.1456	1.039	1.4915	1.1629	2.1271	1.045	1.4008	0.7942	1.1297	0.6501	0.6996	0.7965	0.9066	0.8348	1.2461	1.45	0.9112
1148	caproate (6:0)	Lipid	Medium Chain Fatty Acid	32489	LC/MS Neg	926	2713.7	115.076	142-62-1	8892	8552	C01585	HMDB00535	1.1949	1.4681	1.8569	1.155	0.3381	0.8091	1.157	1.6158	1.0137	0.9411	1.1789	1.0694	0.8262	1.6352	0.8322	1	2.3091	0.3381	0.7826	0.7998	0.9827	0.7687	1.5931	0.4871	1.1522	0.3381	0.5752	0.947	0.3381	0.8821	0.7604	0.9021	1.0089	0.9009	0.829	1.027
1150	caprylate (8:0)	Lipid	Medium Chain Fatty Acid	32492	LC/MS Neg	932	4362	143.108	124-07-2	379	370	C06423	HMDB00482	0.807	1.6846	1.1135	1.0012	0.5053	0.6369	1.7259	0.4487	1.2386	1.4274	0.9762	1.4709	1.0713	1.6218	0.9251	1.0227	1.7027	0.9054	0.4487	0.8412	0.6413	1.0791	1.8831	0.6285	0.5063	0.8625	0.525	0.4487	1.146	0.7064	1.1232	0.9292	0.9366	0.8818	0.9849	0.8897
55	carboxyethyl-GABA	Amino Acid	Glutamate Metabolism	40007	LC/MS Pos Early	100003260	2085	176.092	4386-03-02	2572	2474		HMDB02201	1.5252	1.1025	1.1567	1.4399	0.9057	2.1513	1.212	0.9685	0.981	1.3168	1.6961	1.155	0.5144	1.9779	1.0403	0.638	0.6639	1.6958	0.7592	2.0145	0.7305	1.275	1.019	2.4042	0.9575	2.1043	1.0443	1.3661	1.9583	2.4529	2.6307	1.546	1.6224	1.6711	1.5431	2.427
1458	carnitine	Lipid	Carnitine Metabolism	15500	LC/MS Pos Early	100000007	1978	162.112	461-05-2	10917	10455	C00318	HMDB00062	1.0099	0.8572	1.185	1.4307	1.005	1.5432	1.3329	1.2681	1.4445	0.7119	0.8995	1.4053	1.2266	1.1108	1.6458	1.0332	0.7695	1.0218	0.7552	1.313	1.2315	1.3768	0.8809	1.0575	1	1.022	1.2263	1.0584	1.3609	1.0602	1.0426	1.1314	1.1549	1.178	1.1838	0.8869
77	carnosine	Amino Acid	Histidine Metabolism	1768	LC/MS Pos Early	249	2942	227.114	305-84-0	439224	388363	C00386	HMDB00033	1.2197	1.0858	1.0012	1.415	1.1287	1.1933	1.3852	1.2527	1.0276	1.1147	0.8651	1.0329	1.2334	0.6665	0.8598	0.9426	1.1287	0.9952	1.1971	1.2125	1.3735	1.2157	0.9199	1.0497	1.1997	1.2588	0.9531	1.1233	1.2528	1.1919	1.2551	1.2296	0.8823	1.1108	0.835	0.9528
3640	catechol sulfate	Xenobiotics	Benzoate Metabolism	35320	LC/MS Neg	100001605	1906	188.986	4918-96-1	3083879	2341024		HMDB59724	0.3806	0.7445	0.3972	0.5247	0.1751	0.1488	0.3882	0.1488	0.8098	0.4764	0.277	0.5523	0.204	1.3104	0.309	0.2833	0.1488	0.1488	0.442	0.9035	0.8115	0.2922	0.186	0.1488	0.4757	1.2367	0.7575	1.1719	1.8924	1.0046	1.4762	0.4542	1.252	1.1363	1.0506	1.8109
2460	ceramide (d18:1/14:0, d16:1/16:0)*	Lipid	Ceramides	57432	LC/MS Pos Late	100015735	2477	510.488						2.3435	1.6275	1.4979	1.5573	2.155	1.8396	1.9818	1.1698	0.4761	1.5305	2.201	1	1.5827	3.3212	0.9591	1.3639	2.5193	1.8267	1.9247	1.6386	1.1298	0.7907	2.1963	1.6451	0.8775	0.7646	0.5921	0.8073	0.7052	1.1764	0.6832	0.9674	0.9479	0.7175	0.5738	0.9647
2461	ceramide (d18:1/17:0, d17:1/18:0)*	Lipid	Ceramides	57434	LC/MS Pos Late	100015737	3055	552.535						1.5301	1.5654	2.8118	2.0327	1.522	2.2837	2.326	2.5178	2.0595	1.868	1.7839	1.654	1.8096	3.6015	1.6321	1.6977	2.5153	2.2033	2.329	2.7825	1.413	1.2641	2.5114	2.4272	1.0146	1.0037	0.275	0.9573	0.7056	1.7983	0.456	0.7913	0.9963	1.1054	0.6705	0.9776
2462	ceramide (d18:1/20:0, d16:1/22:0, d20:1/18:0)*	Lipid	Ceramides	57440	LC/MS Pos Late	100015755	3920	594.582						0.3932	1.3071	2.0673	1.6202	0.3528	1.2846	2.5223	2.9068	2.5201	1.4297	1.325	0.2819	1	5.5117	1.6291	0.2819	0.971	0.2819	1.1456	1.175	0.3814	0.7842	0.898	1.056	0.2819	0.3361	0.2819	0.5639	0.2819	0.744	0.2819	0.2819	0.2819	0.3411	0.2819	0.2819
2463	ceramide (d18:2/24:1, d18:1/24:2)*	Lipid	Ceramides	57443	LC/MS Pos Late	100015744	3858	646.613						0.9092	1.2983	2.246	1.5546	0.7453	1.9901	2.0051	1.7463	2.0536	1.4439	1.3123	1.1396	0.9263	1.88	0.9039	1.1626	1.2108	1.0128	1.427	1.2926	0.5919	0.9537	0.9544	1.4594	0.9615	0.8648	0.5128	1.1859	0.6017	1.545	0.7535	0.7711	0.9274	1.1782	0.9872	1.1471
2698	chenodeoxycholate	Lipid	Primary Bile Acid Metabolism	1563	LC/MS Neg	1123	5264	391.285	474-24-9;474-25-9	10133		C02528	HMDB00518	0.1457	1.593	0.3741	0.1457	0.1457	0.3792	0.8045	0.2829	1.9593	0.3596	0.1457	2.0203	0.5083	0.1457	4.5019	0.1457	0.7277	0.1821	0.1457	0.1618	0.4426	0.1457	0.7508	0.1457	2.4998	0.6424	0.8004	0.8519	0.9134	1.166	1.059	1.7336	1.646	0.9018	0.388	0.9457
1668	chiro-inositol	Lipid	Inositol Metabolism	37112	LC/MS Polar	100001859	3191.2	225.062	643-12-9		10254647	C19891	HMDB34220	0.6311	1.1122	0.3132	1.0226	0.8547	0.3132	0.3132	0.3132	0.3132	0.4026	0.3132	0.3132	0.5906	0.3765	0.3132	1.0551	1.4523	0.9476	1.2668	0.778	1.8057	0.3132	1.0215	0.3132	0.9291	1.1256	0.8326	0.7295	0.3132	0.9785	0.3132	0.5304	0.603	0.4549	0.4159	0.6698
2695	cholate	Lipid	Primary Bile Acid Metabolism	22842	LC/MS Neg	136	5165	407.28	81-25-4	221493		C00695	HMDB00619	0.1925	5.5524	0.6555	0.1925	1.5793	0.8016	3.1094	0.1925	1.846	0.2435	0.1925	0.8359	0.1925	0.1925	13.3967	0.1925	1.3076	0.4457	0.2538	0.1925	0.1925	0.1925	1.5836	0.1925	1.1266	0.7303	0.3551	0.1925	2.262	0.6609	0.876	0.9346	0.3925	0.2186	0.283	0.1925
2504	cholesterol	Lipid	Sterol	63	LC/MS Pos Late	266	2707	369.352	57-88-5	11025495	4937803	C00187	HMDB00067	0.7759	0.9376	1.0955	0.8733	0.6906	0.8466	1.1801	1.2454	1.6388	1.0431	0.7585	1.1073	1.0496	1.1946	0.7619	0.909	0.9759	0.6432	0.8311	0.9931	0.7676	0.7063	0.9184	1.0094	1.1836	1.0174	0.7039	1.2499	0.7706	1.5807	0.8645	1.011	1.1671	0.9346	1.17	1.0054
1696	choline	Lipid	Phospholipid Metabolism	15506	LC/MS Pos Early	1256	1961	104.107	67-48-1	305	149278	C00114	HMDB00097	0.8747	1.1167	0.9042	0.8086	0.5563	1.0481	0.5649	0.7775	0.6892	1.2043	0.7445	0.852	0.6006	0.774	0.6292	0.9136	0.9267	0.5929	0.5821	0.7898	0.5588	0.5029	0.8785	0.9161	0.8426	0.8848	1.0668	0.9766	0.9721	0.8993	1.0762	1.0197	0.9916	0.8587	0.8759	1.1545
1697	choline phosphate	Lipid	Phospholipid Metabolism	34396	LC/MS Pos Early	267	700	184.073	72556-74-2	1014	119298	C00588	HMDB01565	0.5736	0.8192	0.605	0.7112	0.5111	0.7756	0.4634	0.631	0.779	0.9779	0.6892	1.0546	0.6467	0.6816	0.3649	0.6786	0.7418	0.2984	0.4838	0.5797	0.4943	0.2227	0.8949	0.5392	0.9105	0.7884	1.1161	1.0428	1.0855	0.7975	0.8165	1.1437	1.3538	1.0497	0.8527	1.088
3885	cinnamoylglycine	Xenobiotics	Food Component/Plant	38637	LC/MS Neg	100002253	3127	204.067	16534-24-0	709625	618829		HMDB11621	0.9345	6.6677	2.0462	1.1574	2.6664	0.4063	2.196	0.5237	0.501	2.6783	2.1807	0.4063	2.0076	6.2055	0.4063	2.2149	1.8887	1.643	3.4779	4.0642	1.0769	0.4063	4.2962	0.6193	0.4063	0.4063	0.4917	0.4063	1.0655	0.4063	1.1168	0.5801	0.5808	0.8489	0.4063	0.4063
1105	citrate	Energy	TCA Cycle	1564	LC/MS Neg	1124	582	191.02	77-92-9	311	305	C00158	HMDB00094	0.7284	1.431	1.5581	1.5002	1.0856	0.8927	1.2224	1.5366	0.991	1.3477	1.6288	1.2791	1.1877	1.7477	0.8468	1.2097	1.3012	1.1847	1.3373	1.6505	1.7601	1.12	2.4444	1.1843	0.6956	0.7681	0.8152	0.6954	0.934	0.8794	1.0426	0.6415	0.9265	1.248	0.7429	1.4325
365	citrulline	Amino Acid	Urea cycle; Arginine and Proline Metabolism	2132	LC/MS Pos Early	391	1520	176.103	372-75-8	9750	810	C00327	HMDB00904	1.0311	1.654	0.7637	0.9722	1.7112	0.619	1.893	1.1496	0.6079	1.2335	1.2503	1.0896	1.9126	1.0127	0.4284	1.3834	1.1616	0.6185	0.9873	0.642	1.093	0.4403	1.3232	1.1458	1.1035	1.3415	1.3336	1.0351	1.3247	1.589	0.8226	0.9741	1.3935	1.2375	0.7441	0.9395
3509	coenzyme A	Cofactors and Vitamins	Pantothenate and CoA Metabolism	46322	LC/MS Neg	270	1448	382.55	85-61-0;18439-24-2	317	311	C00010	HMDB01423	1.3614	1.8224	1.8326	3.353	3.4175	8.6001	1	3.1558	0.5379	1.1964	2.4684	1.1465	2.2523	1.948	2.7121	1.0119	0.6584	7.1647	3.9877	4.1052	0.1547	4.2745	4.9647	1.5614	0.8255	0.7472	2.2827	1.0885	2.0235	1.6222	0.23	2.0919	0.5033	0.1547	0.6174	0.8757
2605	cortisol	Lipid	Corticosteroids	1712	LC/MS Neg	356	4710	361.202	50-23-7	5754		C00735	HMDB00063	0.9199	0.2092	3.4695	2.8774	0.2092	0.9444	0.4056	1.4167	0.2092	1.6039	1.0556	0.2092	0.5066	0.7012	0.8551	0.8066	0.602	1.813	0.2092	1.8785	5.1242	1.5864	1.6462	0.777	0.2092	0.2092	0.2092	0.2092	0.2092	0.2092	0.2092	0.2092	0.2092	0.2092	0.2092	0.2092
392	creatine	Amino Acid	Creatine Metabolism	27718	LC/MS Pos Early	1221	1947	132.077	57-00-1	586	566	C00300	HMDB00064	1.2202	1.2182	1.105	1.156	1.2037	1.1802	1.1694	1.1388	1.0495	1.2629	1.1869	1.1658	1.1907	1.0946	1.1606	1.3045	1.2483	1.1917	1.2044	1.1027	1.1146	1.2774	1.276	1.0523	1.0342	1.006	0.9747	1.0206	1.0082	1.0083	0.9836	1.0151	1.0063	0.9747	0.992	0.9473
394	creatine phosphate	Amino Acid	Creatine Metabolism	33951	LC/MS Neg	100000112	603	210.029	922-32-7	587	567	C02305	HMDB01511	1.1995	1.6457	2.8331	1.8299	1.4434	1.7732	1.6242	1.2036	0.9957	1.5061	1.3213	1.9934	1.9774	0.9676	1.6563	1.5689	1.3955	1.5328	1.5708	1.8117	1.3306	1.7194	0.9543	1.2413	1.4198	1.1293	1.0043	0.6196	1.482	1.2903	1.1183	1.124	2.5754	0.4795	0.965	0.901
393	creatinine	Amino Acid	Creatine Metabolism	513	LC/MS Pos Early	275	2055	114.066	60-27-5	588	568	C00791	HMDB00562	1.1246	1.2766	1.5183	1.0108	1.0739	1.1662	1.0498	0.8815	0.8917	1.2146	0.8987	1.1483	1.3578	0.9151	1.1822	1.4534	1.2024	1.064	1.2828	0.9719	1.3338	1.295	1.1406	0.8307	1.0027	1.1361	0.9002	0.9892	0.9971	1.0787	1.2998	1.0853	1.1755	1.0536	1.0172	1.0618
336	cystathionine	Amino Acid	Methionine, Cysteine, SAM and Taurine Metabolism	15705	LC/MS Pos Early	310	2270	223.075	535-34-2	439258	811	C02291	HMDB00099	0.9094	0.753	1.489	6.2867	2.3405	1.8331	0.9894	5.2044	0.6665	1.7345	3.282	2.4216	0.9262	7.8052	0.1974	1.1361	1.4246	0.8888	1.1071	1.0797	0.4182	0.3962	2.9577	1.928	3.1357	0.7227	0.6035	1.0106	1.9086	0.7438	0.6099	2.3494	0.3204	1.2924	1.8553	0.7839
338	cysteine	Amino Acid	Methionine, Cysteine, SAM and Taurine Metabolism	1868	LC/MS Pos Early	800	1488	122.027	52-90-4;56-89-3	5862	5653	C00097	HMDB00574	0.6433	0.8352	1.2021	1.2725	0.5365	1.7755	0.3554	0.7888	0.6382	1.5235	1.8026	0.5863	0.4259	0.8491	1.5179	0.5556	0.5771	0.7895	1.013	0.9899	0.3401	1.3185	0.7901	0.7876	0.4468	0.6896	0.6768	0.7896	0.8964	0.8238	0.6833	0.6433	0.3713	0.4659	0.7995	0.994
425	cysteine-glutathione disulfide	Amino Acid	Glutathione Metabolism	35159	LC/MS Pos Early	100001437	2465	427.095	13081-14-6	4247235	3455404		HMDB00656	0.2903	0.9746	1.1031	1.4588	0.0996	0.4826	0.3975	0.1012	2.4239	2.4513	2.7597	1.2801	0.0996	0.1295	0.0996	0.1224	1.0254	0.0996	0.0996	0.9526	0.6202	0.1326	0.6037	0.0996	1.3199	0.7916	0.0996	0.8214	0.2577	0.1463	0.5654	0.2045	1.4033	1.1742	0.5763	0.5857
428	cysteinylglycine	Amino Acid	Glutathione Metabolism	35637	LC/MS Pos Early	278	2132	179.048	19246-18-5	439498	58762	C01419	HMDB00078	0.1803	1.3906	0.7635	1	0.3391	1.2037	0.1803	1.0428	1.0846	1.3766	2.7422	0.4248	0.1803	0.9424	1.4289	0.2018	0.5898	1.1924	1.3217	0.7717	0.1803	0.8688	1.2135	0.8612	0.3454	0.769	0.6419	0.6331	0.785	1.0221	1.0228	0.5856	0.1803	0.2518	0.5021	1.064
3443	cytidine	Nucleotide	Pyrimidine Metabolism, Cytidine containing	514	LC/MS Pos Early	827	2124	244.093	65-46-3	6175	5940	C00475	HMDB00089	1.4604	0.4455	0.6364	1.0603	0.8534	0.9987	0.2596	1.0372	0.3313	0.8752	0.8042	0.1449	0.2622	0.8351	0.2818	1.0644	0.3579	1.0423	1.0015	0.7834	0.5206	0.6073	0.5348	0.7947	0.7508	0.7251	1.187	1.0091	0.8697	0.6836	0.7364	1.0634	0.7007	0.8067	0.8265	1.0233
3442	cytidine 2',3'-cyclic monophosphate	Nucleotide	Pyrimidine Metabolism, Cytidine containing	37465	LC/MS Neg	73	937	304.034	15718-51-1	417654	369711	C02354	HMDB11691	0.1012	0.1012	0.1012	0.1012	0.1012	0.1012	0.1012	0.1012	1.225	0.1012	0.1012	0.1012	0.1012	0.2992	0.1012	0.1012	0.1012	0.1012	0.1012	0.1012	0.1012	0.1012	0.1012	0.217	0.1012	0.1012	0.1012	0.1012	0.1012	0.1012	0.1012	0.1012	0.1012	0.1012	0.1012	0.6608
1698	cytidine 5'-diphosphocholine	Lipid	Phospholipid Metabolism	34418	LC/MS Pos Early	1220	725	489.115	33818-15-4	13804	21531769	C00307	HMDB01413	0.415	0.6418	2.2596	3.566	0.5691	3.1264	0.2572	0.6848	1.3447	0.626	0.5162	1.1014	0.5849	0.6544	3.5019	3.5384	0.6256	0.9599	1.3804	3.099	1.4099	7.8278	0.219	0.6239	0.5192	0.8402	1.219	0.6555	0.9114	0.942	0.5293	0.5518	1.0773	1.146	0.7458	0.4584
3439	cytidine 5'-monophosphate (5'-CMP)	Nucleotide	Pyrimidine Metabolism, Cytidine containing	2372	LC/MS Pos Early	282	835	324.059	63-37-6	6131	5414497	C00055	HMDB00095	0.74	0.9659	0.8367	0.926	0.5358	1.0199	0.5574	0.6552	0.7327	0.8213	0.6113	0.5897	0.583	0.6239	1.0598	1.1149	0.6537	0.7047	1.2616	0.6777	0.8059	1.1245	0.7646	0.7363	0.7512	1.0458	0.783	0.8654	0.9001	1.0669	0.9533	0.8347	0.8314	0.9531	0.999	0.9876
1064	cytidine 5'-monophospho-N-acetylneuraminic acid	Carbohydrate	Nucleotide Sugar	36831	LC/MS Polar	1223	3900	613.14	3063-71-6	448209		C00128	HMDB01176	1.0274	1.2434	1.1269	1.464	0.8886	1.3877	0.8085	0.9259	1.0808	0.9504	0.7175	0.8525	0.9444	0.9299	1.9002	1.5764	1.242	1.1752	1.6979	1.1794	1.2827	1.9832	1.307	1.2271	0.9726	1.3411	1.0693	1.0463	1.2273	1.3353	1.0293	0.9092	1.4109	1.2445	1.0699	1.3203
3438	cytidine diphosphate	Nucleotide	Pyrimidine Metabolism, Cytidine containing	2841	LC/MS Neg	280	580	402.011	34393-59-4	6132	5902	C00112	HMDB01546	1.2708	1.2554	1.8771	1.5407	0.8302	1.5337	0.5022	1.0466	0.576	1.5235	1.3126	0.5243	0.6423	0.3528	0.5444	2.0534	0.6271	0.8342	1.6044	1.2777	0.9892	1.3988	0.5262	0.8497	1.6542	0.7548	0.8608	1.2603	1.2683	0.6253	0.7469	1.1926	0.9966	1.2391	1.6211	0.7143
3437	cytidine triphosphate	Nucleotide	Pyrimidine Metabolism, Cytidine containing	2844	LC/MS Neg	281	575	481.977	36051-68-0	6176	573	C00063	HMDB00082	2.0819	1.8457	2.426	1.0329	1.6085	2.1266	0.6868	0.9671	0.2748	2.073	1.8159	0.9424	1.3565	0.096	0.8418	2.8911	1.2845	2.1472	2.1142	2.0754	1.9987	1.9436	0.5079	1.6076	1.958	0.0616	1.199	1.4742	1.3192	0.1791	1.12	1.4453	0.735	1.2793	0.5183	0.0616
1703	cytidine-5'-diphosphoethanolamine	Lipid	Phospholipid Metabolism	34410	LC/MS Polar	100001407	4210	445.053	72842-05-8	123727	287	C00570	HMDB01564	0.7362	1.8583	0.3876	1	0.659	5.8324	0.2659	0.2659	0.2659	0.4678	0.2659	0.2659	2.0871	1.3835	1.0793	1.8715	0.4449	2.0952	4.5398	0.6385	0.4449	0.5491	0.7024	0.6301	0.5224	1.6759	2.041	0.9002	0.8513	2.0506	0.6762	0.844	0.2724	0.6899	0.2659	0.85
1409	decanoylcarnitine (C10)	Lipid	Fatty Acid Metabolism(Acyl Carnitine)	33941	LC/MS Pos Late	100001251	1130	316.248	1492-27-9	10245190	8420677		HMDB00651	23.2491	30.7905	18.391	43.4456	42.8514	20.7929	27.578	32.9749	6.6129	59.7162	33.4251	7.787	26.4606	41.6006	22.8474	19.5063	27.7253	40.2349	21.4449	27.2834	7.0753	8.4542	25.589	33.8331	0.4476	0.7787	1.5977	1.2908	1.3345	0.8329	0.5949	0.889	0.5815	0.988	1.4342	0.4058
3516	dehydroascorbate	Cofactors and Vitamins	Ascorbate and Aldarate Metabolism	34302	LC/MS Neg	301	739.6	173.009	490-83-5	835	812	C05422	HMDB01264	0.5233	0.1909	0.1909	1.0726	2.4797	0.1909	0.1909	1	0.1909	0.1909	0.3002	0.1909	0.1909	1.2994	1.1644	0.1909	0.1909	1.491	0.5089	0.4153	0.1909	1.1527	0.3039	2.4564	0.1909	0.1909	0.9129	0.4593	0.2505	0.1909	0.1909	0.7113	0.8756	0.1909	0.1909	0.9545
1457	deoxycarnitine	Lipid	Carnitine Metabolism	36747	LC/MS Pos Early	100001662	2052	146.118	6249-56-5	134	705	C01181	HMDB01161	0.8549	1.253	1.1208	1.3046	1.1704	1.2677	1.1873	0.8058	0.9882	0.8861	0.8424	1.3785	0.865	1.1195	0.8202	1.286	1.0349	1.2735	1.3017	1.0004	1.1042	1.2417	0.9782	1.6304	0.9692	1.263	0.8402	1.2697	1.4222	1.544	1.3961	1.2527	1.2202	1.0389	1.0409	1.0329
2714	deoxycholate	Lipid	Secondary Bile Acid Metabolism	1114	LC/MS Neg	302	5294	391.285	83-44-3	222528	389318	C04483	HMDB00626	0.1329	3.0035	0.1445	0.6488	0.4475	0.1329	0.6394	0.1329	0.4044	0.1329	0.1329	0.1329	0.1329	0.1334	1.0199	0.1329	0.2884	0.9302	0.6573	0.1329	0.1329	0.1329	0.3662	0.1329	1.2157	1.1234	0.3583	0.3025	3.0673	1.2406	0.9755	0.775	0.4804	0.1329	0.1329	0.1329
1218	dihomo-linoleate (20:2n6)	Lipid	Polyunsaturated Fatty Acid (n3 and n6)	17805	LC/MS Neg	1231	5730	307.264	2091-39-6	6439848	4944228	C16525	HMDB05060	0.8712	1.1563	1.1445	0.8822	1.7889	0.7317	0.8066	0.6689	1.4101	1.4413	1.3597	0.4616	0.3625	1.005	3.045	0.8261	0.6948	1.7469	1.2322	1.208	0.6156	0.7823	0.8971	1.1465	0.6882	0.6467	1.0848	0.8737	0.4568	0.6297	0.5504	0.7361	0.6241	0.6015	0.9148	0.7738
1213	dihomo-linolenate (20:3n3 or n6)	Lipid	Polyunsaturated Fatty Acid (n3 and n6)	35718	LC/MS Neg	100001739	5596	305.249	17046-59-2	5280581	4471954	C03242	HMDB02925	0.8416	1.9758	0.727	1.2931	2.0092	0.6367	0.8002	0.993	2.2206	1.0923	1.8628	0.4809	0.5586	1.0265	2.1611	0.4362	0.5751	0.9706	1.0694	1.0006	0.6096	0.6915	0.7274	0.721	0.5661	0.4895	0.6331	0.7871	0.3735	0.8669	0.8156	0.888	0.8285	0.9994	0.4035	1.3267
1439	dihomo-linoleoylcarnitine (C20:2)*	Lipid	Fatty Acid Metabolism(Acyl Carnitine)	57520	LC/MS Pos Late	100015839	1436	452.373						20.6418	32.4682	40.8299	25.335	39.9146	37.6987	14.5476	29.2701	15.8357	78.4721	34.1212	9.1014	31.2993	43.5622	85.7062	50.7222	22.6592	57.3408	26.8594	11.5454	5.6249	20.8615	35.7342	17.6393	1.0202	0.5856	0.9997	0.91	1.2722	1.0315	0.6177	1.2003	0.4935	0.8574	1.05	0.6211
921	dihydroxyacetone phosphate (DHAP)	Carbohydrate	Glycolysis, Gluconeogenesis, and Pyruvate Metabolism	15522	LC/MS Pos Early	309	539	171.005	102783-56-2	668	3833110	C00111	HMDB01473	0.1022	0.2933	0.6547	0.859	0.259	0.1056	0.4016	1.7116	0.3194	0.071	0.071	0.9787	1	0.8583	0.071	0.071	0.1858	0.071	0.071	0.1426	0.1401	0.1649	0.09	0.3062	1.758	0.1951	0.7249	0.6609	0.6092	0.3765	0.8493	0.7438	1.8598	0.1415	1.2607	1.4275
4692	dimethyl sulfone	Xenobiotics	Chemical	43424	LC/MS Pos Early	100004284	832	95.0161	67-71-0	6213	5978	C11142	HMDB04983	0.9235	1.372	1.8411	1.4516	2.3709	2.5005	1.9794	2.02	1.7994	2.695	1.872	1.624	1.3355	1.2667	0.9721	0.3722	0.7285	0.536	0.9599	0.7904	0.4325	0.7369	0.9083	1.1506	0.8201	0.3722	1.6402	0.9476	0.8638	1.496	0.3722	0.8096	0.3722	0.4715	0.7375	1.5381
371	dimethylarginine (SDMA + ADMA)	Amino Acid	Urea cycle; Arginine and Proline Metabolism	36808	LC/MS Pos Early	100001810	2850	203.15	102783-24-4	123831	110375	C03626	HMDB01539	0.9983	0.9018	1.1169	0.6668	1.4138	0.5359	1.9683	0.5948	1.1478	0.9145	0.6072	1.3077	0.8055	0.5691	0.3817	0.8858	0.791	0.7055	0.8835	0.6915	0.9499	0.7769	1.0167	1.1439	1.4902	1.7698	1.4554	1.8197	1.3407	1.6374	1.5977	1.4998	2.3574	3.0741	1.2186	2.4323
5	dimethylglycine	Amino Acid	Glycine, Serine and Threonine Metabolism	5086	LC/MS Pos Early	806	1104	104.071	1118-68-9	673	653	C01026	HMDB00092	0.7868	0.3497	1.0954	0.3884	0.3382	0.8385	0.511	0.4819	0.5227	0.3149	0.4911	0.622	0.2449	0.405	0.8357	0.2722	0.7694	0.921	0.3578	0.5622	0.3094	0.6212	0.7221	0.3882	0.9115	1.2984	1.98	0.9741	0.5664	1.4679	0.9271	1.0709	0.7201	0.686	1.3066	0.7509
1286	dimethylmalonic acid	Lipid	Fatty Acid, Dicarboxylate	42978	LC/MS Polar	100004251	2702	131.035	595-46-0	11686	11195		HMDB02001	0.9374	1.451	1.1758	0.4763	0.8399	0.8823	0.4763	0.6421	0.6139	1.0165	0.5572	0.4763	0.4763	1.2533	0.6906	0.4763	2.3596	1.4135	1.9004	0.4763	0.9835	0.4763	1.1838	1.6177	1.102	1.4806	0.8393	0.4763	0.8636	1.6245	1.9449	0.8169	1.5884	0.6152	0.9138	0.8153
1217	docosadienoate (22:2n6)	Lipid	Polyunsaturated Fatty Acid (n3 and n6)	32415	LC/MS Neg	100001182	6034	335.296	7370-49-2	5282807	4445934	C16533	HMDB61714	0.8765	1.0692	1.2003	0.9078	1.2572	0.7895	0.9651	0.6204	1.2745	0.6972	1.3333	0.4118	0.2886	0.78	1.7982	0.7402	0.5793	1.1405	1.2497	1.097	0.4689	1.0446	0.7427	1.0527	0.579	0.6047	0.7193	0.8231	0.538	0.5658	0.6751	0.901	0.5286	0.5951	0.933	0.8203
1442	docosadienoylcarnitine (C22:2)*	Lipid	Fatty Acid Metabolism(Acyl Carnitine)	57526	LC/MS Pos Late	100015848	1493	480.405						6.3692	10.1531	15.2693	10.6952	8.0934	18.0026	3.4126	13.461	3.3263	32.735	15.6601	2.3635	8.2962	15.7351	24.6977	15.564	9.8954	10.6431	10.072	3.5063	1.4046	6.5447	14.0989	4.0011	0.2847	0.2217	0.5089	0.2217	0.2217	0.3689	0.2829	0.4446	0.3377	0.2217	0.2217	0.3141
1204	docosahexaenoate (DHA; 22:6n3)	Lipid	Polyunsaturated Fatty Acid (n3 and n6)	44675	LC/MS Neg	100000665	5525	327.233	6217-54-5	445580	393183	C06429	HMDB02183	0.625	1.5407	1.1158	0.8335	1.0697	0.791	0.7085	0.6576	0.979	1.6987	1.5349	0.4096	0.5485	1.0282	0.8378	0.8537	0.548	1.3452	0.3704	1.0034	0.3259	0.8736	0.56	0.9201	0.4863	0.6124	1.1055	0.8085	0.5845	0.902	0.9966	0.6403	0.7505	0.8581	0.7363	1.2252
1445	docosahexaenoylcarnitine (C22:6)*	Lipid	Fatty Acid Metabolism(Acyl Carnitine)	57523	LC/MS Pos Late	100015845	1349	472.342						5.346	11.7573	9.0353	3.3974	5.1862	13.2349	4.2658	6.8042	10.0121	46.774	4.8721	2.5515	2.9586	2.1401	10.5007	8.952	1.8898	10.1432	1.2051	2.0853	0.6186	11.3001	3.6593	5.2369	0.4831	0.3463	0.27	0.5768	0.7949	0.7946	0.4988	0.5585	0.198	0.5361	0.3962	0.5242
1203	docosapentaenoate (n3 DPA; 22:5n3)	Lipid	Polyunsaturated Fatty Acid (n3 and n6)	32504	LC/MS Neg	100001181	5571	329.249	2234-74-4	6441454		C16513	HMDB06528	0.3763	1.3281	0.841	1.4178	0.9324	0.5145	0.5645	0.7202	1.5557	0.9961	1.5924	0.337	0.4844	0.7554	1.4752	0.7596	0.3616	1.0384	0.2386	0.9003	0.248	0.7124	0.4655	0.4544	0.4065	0.4136	1.188	1.0039	0.4275	0.701	0.7778	0.7648	1.1399	0.5769	1.1656	1.2909
1216	docosapentaenoate (n6 DPA; 22:5n6)	Lipid	Polyunsaturated Fatty Acid (n3 and n6)	37478	LC/MS Neg	100001580	5624.5	329.249	25182-74-5	6441454	4945614	C16513	HMDB01976	0.6511	1.4562	0.9862	1.1713	1.0503	0.3008	0.629	0.6379	0.9899	0.7846	1.0738	0.2323	0.328	1	1.066	0.4279	0.6089	1.1585	0.7091	0.6845	0.4929	0.9176	0.4143	0.978	0.4161	0.2323	0.9652	0.6982	0.5068	0.689	0.9464	0.8677	0.2323	0.642	0.6156	1.0389
1444	docosapentaenoylcarnitine (C22:5n3)*	Lipid	Fatty Acid Metabolism(Acyl Carnitine)	57529	LC/MS Pos Late	100015851	1387	474.358						7.8035	29.333	17.2825	13.3735	8.5458	48.5461	5.6585	16.2625	15.3058	77.4386	7.0159	3.6544	7.1442	10.6079	40.8927	22.5048	2.6136	26.112	1.7136	4.5654	0.4852	14.7587	6.822	8.1795	0.505	0.3523	0.8534	1.2427	0.9105	0.8942	0.6671	0.9802	0.484	0.9231	1.1868	0.7877
1221	docosatrienoate (22:3n6)*	Lipid	Polyunsaturated Fatty Acid (n3 and n6)	57467	LC/MS Neg	100015762	5850	333.28						0.7924	0.6151	1.116	1.0616	0.7818	0.8301	0.6202	0.5705	1	0.5873	0.6632	0.1169	0.1676	0.8001	2.4905	0.1169	0.4616	1.2337	0.5021	0.7886	0.2732	1.2749	0.4514	1.0024	0.4756	0.7368	1.3006	0.9354	0.3184	0.8721	0.8207	0.7236	0.6203	0.7155	0.7988	1.3808
1443	docosatrienoylcarnitine (C22:3)*	Lipid	Fatty Acid Metabolism(Acyl Carnitine)	57527	LC/MS Pos Late	100015849	1460	478.389						14.2091	14.0347	30.3848	15.5234	8.9652	50.3912	7.5276	21.5815	8.0471	58.5986	10.501	2.7868	7.8612	12.988	47.2179	23.0787	7.6647	21.0641	6.306	5.0887	1.0018	19.8362	16.9527	9.2529	0.708	0.5331	0.7958	0.6266	0.6045	0.5475	0.3359	0.6448	0.4104	0.6212	0.823	0.6585
1202	eicosapentaenoate (EPA; 20:5n3)	Lipid	Polyunsaturated Fatty Acid (n3 and n6)	18467	LC/MS Neg	2050	5450	301.217	10-2005-9;10417-94-4	446284	393682	C06428	HMDB01999	0.5339	1.0687	0.4784	1.5251	1.6288	0.5421	0.6513	0.8495	1.0452	0.8073	1.4556	0.3902	0.6547	1.4572	1.3188	0.6043	0.5419	0.9194	0.5818	0.6544	0.4159	0.5846	0.5742	0.7908	0.602	0.5696	0.8528	0.8029	0.5413	0.7157	0.7345	0.7048	1.0083	0.9917	1.1297	0.8774
1185	eicosenoate (20:1)	Lipid	Long Chain Fatty Acid	33587	LC/MS Neg	100001335	5950	309.28		5282768	4445895	C16526	HMDB02231	0.7748	1.0177	1.2064	0.7926	1.4887	0.8247	0.7342	0.5323	1.122	0.9708	1.8285	0.3561	0.3766	0.9761	2.3266	0.8475	0.5328	1.5659	1.4268	1.1029	0.8004	1.0031	0.6814	1.2219	0.595	0.6587	1.2491	0.7991	0.5771	0.6271	0.627	0.8487	0.6562	0.6307	0.8568	0.8793
1440	eicosenoylcarnitine (C20:1)*	Lipid	Fatty Acid Metabolism(Acyl Carnitine)	57519	LC/MS Pos Late	100015838	1484	454.389						13.566	27.3504	37.9978	22.9661	34.0904	29.5855	9.35	22.9425	5.7984	49.9353	49.3549	6.4979	38.2919	56.554	43.2692	41.7716	28.7163	41.9898	39.6254	12.8929	7.3968	16.1614	40.2885	10.1391	0.5111	0.6822	1.12	0.6177	1.008	0.9159	0.7975	1.0467	0.4411	0.4942	0.9757	0.6501
3918	ergothioneine	Xenobiotics	Food Component/Plant	37459	LC/MS Pos Early	100002154	850	230.096	58511-63-0	3032311	2297320	C05570	HMDB03045	1.3093	0.8097	0.6361	1.3983	0.3733	0.9115	0.726	0.6817	1.7902	0.6901	0.6117	0.4987	0.5388	0.7109	1.4722	0.2676	0.6397	1.4734	0.5998	0.5075	0.7324	1.0341	0.9186	1.3067	1.0547	1.49	1.4119	1.1016	0.6788	1.3804	1.5877	0.9658	0.3325	1.1863	1.593	0.9199
1190	erucate (22:1n9)	Lipid	Long Chain Fatty Acid	1552	LC/MS Neg	1087	6355.6	337.311	112-86-7	5281116	7924	C08316	HMDB02068	0.5375	1.2613	1.0399	0.8312	1.1445	0.9113	0.6281	0.5629	1.0858	1.0132	1.5762	0.3957	0.3259	1.4319	1.5887	0.6465	0.3358	1.0063	0.865	0.9903	0.6918	0.8505	0.5316	1.0774	0.8269	0.6024	0.8889	0.9589	0.5967	0.7143	0.4969	1.0988	0.8122	0.682	0.8311	1.026
1441	erucoylcarnitine (C22:1)*	Lipid	Fatty Acid Metabolism(Acyl Carnitine)	57525	LC/MS Pos Late	100015841	1535	482.42						3.3377	6.9929	10.3541	7.8897	5.3598	9.0925	2.4395	9.1786	1.2374	21.3876	11.7315	1.7915	9.3709	16.6922	12.4949	9.3178	8.7612	6.8607	10.6128	3.2545	1.4654	4.1124	10.1935	2.035	0.3061	0.644	1.0261	0.5057	0.5975	1.4444	1.1728	0.9739	0.4307	0.4841	1.046	0.597
3920	erythritol	Xenobiotics	Food Component/Plant	20699	LC/MS Polar	100000846	1491	167.056	149-32-6	222285	13835932	C00503	HMDB02994	0.281	0.3087	0.8129	0.2268	0.2066	0.2077	0.33	0.093	0.2058	0.6561	0.2206	0.1768	0.1074	0.2234	0.3162	0.4651	0.3228	0.3146	0.5833	0.1475	0.7294	0.4782	0.3545	0.5213	1.1995	1.4476	1.6143	1.0708	1.0572	1.4268	1.6485	1.4776	0.8889	0.9552	1.2533	1.0748
1098	erythronate*	Carbohydrate	Aminosugar Metabolism	42420	LC/MS Polar	100001320	2186	135.03	88759-55-1	2781043	2061231		HMDB00613	0.3749	0.6452	1.5211	0.4295	0.5042	0.571	0.4826	0.3692	0.593	0.8572	0.693	0.4207	0.2986	0.3824	1.0324	0.8448	0.3901	1.0446	0.8978	0.6087	1.3976	1.0012	0.4711	1.369	0.7799	1.0785	2.0502	0.8164	1.1575	1.2001	2.0841	1.6055	0.7369	0.8382	1.0575	1.3767
301	ethylmalonate	Amino Acid	Leucine, Isoleucine and Valine Metabolism	15765	LC/MS Polar	2054	2785	131.035	601-75-2	11756	11263		HMDB00622	0.5342	1.1506	1.5594	1.0899	1.1683	1.0438	0.8627	0.7364	0.622	2.8323	1.1967	0.7631	0.3271	4.3568	0.7627	1.168	8.7764	1.1922	1.8904	0.8239	0.587	0.9922	2.8769	1.085	0.7157	0.8065	1.4506	0.4016	0.4923	0.8569	1.659	0.8237	0.6426	1.311	1.6523	1.7212
3502	flavin adenine dinucleotide (FAD)	Cofactors and Vitamins	Riboflavin Metabolism	2134	LC/MS Neg	327	2425	784.15	146-14-5;84366-81-4	643975	559059	C00016	HMDB01248	1.6984	2.0248	2.4405	2.0813	1.4696	2.7129	3.0394	2.2713	1.6357	2.6354	3.8815	2.0944	2.5082	1.4857	1.6972	2.6276	1.9191	1.5503	1.7318	2.0394	1.6335	1.8111	2.3712	1.2179	1.2413	0.8767	0.8258	1.4304	1.2772	1.129	0.8346	1.3855	0.816	0.9948	0.84	0.8902
3503	flavin mononucleotide (FMN)	Cofactors and Vitamins	Riboflavin Metabolism	15797	LC/MS Neg	100000251	2390	455.097	130-40-5	710	690	C00061	HMDB01520	0.8899	1.0335	1.6244	1.6215	0.7828	1.8351	1.9086	1.6084	1.4976	1.5816	1.5892	1.5381	1.4148	0.7501	0.9088	1.4944	0.8612	0.5081	0.961	1.4207	0.854	1.0202	1.6038	0.5785	1.0857	1.6046	0.6851	1.2993	0.9796	1.6116	0.389	1.0057	0.6142	0.4247	0.6863	0.7479
75	formiminoglutamate	Amino Acid	Histidine Metabolism	43493	LC/MS Pos Early	100002500	1880	175.071	816-90-0	439233	388370	C00439	HMDB00854	0.1512	0.8432	0.7775	0.9158	0.5323	0.7046	0.2453	0.6743	0.4632	2.6129	0.7067	0.5052	0.9138	1.3076	0.9286	0.3232	0.7836	0.2247	0.4096	0.4247	0.8485	0.3249	0.2651	0.2817	0.4768	0.7602	0.7535	0.2986	1.623	0.8538	1.1747	0.6968	1.5517	3.7764	0.6726	0.8088
1022	fructose	Carbohydrate	Fructose, Mannose and Galactose Metabolism	48195	LC/MS Polar	878	2065	225.062	57-48-7	5984	5764	C00095	HMDB00660	0.0101	0.0264	0.2039	0.0123	0.0122	0.0059	0.0179	0.0168	0.0327	0.0619	0.0105	0.0186	0.0154	0.039	0.1602	0.103	0.0032	0.0186	0.0953	0.0199	0.4433	0.0353	0.0032	0.0752	0.8832	0.6659	2.546	1.0905	1.0016	0.7359	1.0264	1.4271	0.8072	0.6419	1.6215	0.907
919	fructose 1,6-diphosphate/glucose 1,6-diphosphate/myo-inositol diphosphates	Carbohydrate	Glycolysis, Gluconeogenesis, and Pyruvate Metabolism	46896	LC/MS Neg	100002180	551	338.989				C00354		0.7707	1.3444	3.9902	0.8598	2.9064	1.9686	1.8512	4.9653	1.0211	1.4755	0.7288	2.8491	3.726	1.0125	1.9809	2.1871	1.7999	3.6851	1.5638	2.3041	1.0444	1.8497	0.9725	3.3313	1.1671	0.3487	2.8359	1.5835	0.8249	0.3055	2.2476	1.0667	0.8485	0.9417	1.3362	0.3445
916	fructose-6-phosphate	Carbohydrate	Glycolysis, Gluconeogenesis, and Pyruvate Metabolism	12021	LC/MS Polar	1232	4261	259.022	103213-47-4	69507	19969987	C05345	HMDB00124	0.0306	0.0834	0.7016	0.2861	0.3605	0.0998	0.1342	1.0776	0.2377	0.0875	0.0306	0.2169	0.9862	0.7592	0.4092	0.0814	0.0541	0.275	0.1474	0.0567	0.4921	0.1535	0.0306	1.2387	0.8704	0.5293	2.2672	1.0138	0.6091	0.68	0.8238	0.9619	0.7335	0.5659	2.0699	1.2323
3927	fucitol	Xenobiotics	Food Component/Plant	38313	LC/MS Neg	100002455	816.1	165.077	13074-06-1	3429	3311			0.3166	0.3353	0.612	0.3333	0.1339	0.2241	0.5467	0.1312	0.1649	0.5502	0.2409	0.119	0.1594	0.2113	0.2222	0.555	0.1854	0.3768	0.5461	0.1522	1.0067	0.4104	0.1974	0.6188	0.7328	1.3219	0.6963	1.322	1.2909	1.2842	2.1801	1.4198	1.6381	0.9902	1.9183	1.4823
1115	fumarate	Energy	TCA Cycle	1643	LC/MS Polar	330	3084	115.004	100-17-8	444972	10197150	C00122	HMDB00134	1.7271	1.9906	2.1356	2.101	2.1461	3.3356	1.5741	2.5308	1.3938	2.7543	1.7059	2.1421	2.7967	2.2789	1.8814	2.0396	1.7251	2.9776	2.2929	2.9131	2.1309	2.5135	2.1735	1.9789	0.7533	0.7404	1.4762	0.921	1.1316	0.9103	1.3541	1.3572	0.5865	1.0709	0.7871	0.7563
1038	galactitol (dulcitol)	Carbohydrate	Fructose, Mannose and Galactose Metabolism	1117	LC/MS Polar	1003	2360	181.072	608-66-2	11850	11357	C01697	HMDB00107	0.6525	1.2679	0.8405	0.7872	0.8937	0.8544	1.2703	0.961	0.4168	0.8133	0.8912	0.6237	0.7945	1.1101	0.9495	0.5111	0.4348	0.6053	0.6668	1.0866	1.6194	2.2544	0.367	0.8937	0.6852	1.0021	0.7661	1.3711	1.7246	1.1408	2.1816	1.9989	1.1548	0.9979	1.8929	1.454
1047	galactonate	Carbohydrate	Fructose, Mannose and Galactose Metabolism	27719	LC/MS Polar	100001026	3085	195.051	299-28-5	128869	114198	C00880	HMDB00565	0.7248	0.791	1.4735	0.5777	0.7579	0.7988	0.977	0.6296	1.2125	1.3611	1.1805	1.4186	0.8192	1.0504	0.8734	0.7949	0.7145	0.9037	0.9972	0.6852	0.7554	0.6816	0.7511	0.807	0.9385	1.0948	1.0028	0.8593	0.8849	0.9315	0.8366	0.845	0.8036	0.608	0.77	0.813
1039	galactose 1-phosphate	Carbohydrate	Fructose, Mannose and Galactose Metabolism	15706	LC/MS Polar	100000300	4552	259.022	19046-60-7	123912		C00446	HMDB00645	1.8719	0.8829	0.2309	0.7327	0.8169	0.5336	1.1932	1.5329	6.2703	0.4098	0.659	2.8409	2.6316	3.9685	2.7115	0.4297	0.2309	1.5859	2.8523	2.2245	0.8562	0.2309	0.286	0.6363	0.3366	1.0203	2.6083	0.4428	0.2309	1.8053	1.6176	0.5346	0.2309	0.2309	0.6178	0.3846
54	gamma-aminobutyrate (GABA)	Amino Acid	Glutamate Metabolism	1416	LC/MS Pos Early	141	2048	104.071	56-12-2	119	116	C00334	HMDB00112	0.8149	1.0036	0.8518	0.9414	1.0123	0.7364	1.5294	0.9121	0.5995	1.0145	1.1345	0.9778	0.8702	0.8429	0.8656	0.8692	0.6833	1.1131	1.1978	0.8942	1.2644	0.672	0.9118	1.2872	1.6083	1.2337	1.6027	1.4918	1.072	1.3597	1.4024	1.3901	1.6877	1.3263	1.3629	1.444
49	gamma-carboxyglutamate	Amino Acid	Glutamate Metabolism	38754	LC/MS Pos Early	100002679	903	192.05	56271-99-9	40772	37241		HMDB41900	0.4316	1.0348	0.9756	0.7824	0.6328	0.8352	0.6068	0.6006	0.4349	0.7542	0.7576	0.7816	0.533	1.0429	0.581	0.6758	0.5843	0.6585	0.9195	0.6752	0.827	0.7753	0.5923	0.9303	0.7848	1.1424	0.8567	0.7705	1.3605	0.8666	1.7331	0.9802	1.2003	0.7804	1.3043	0.8936
461	gamma-glutamyl-2-aminobutyrate	Peptide	Gamma-glutamyl Amino Acid	37092	LC/MS Pos Early	100001502	2380	233.113	16869-42-4		21403151			3.5	10.0502	4.3417	0.4661	5.6237	0.8238	25.5516	2.5423	2.4094	10.1201	4.8415	4.0025	15.2316	5.5678	1.6263	2.3419	4.6572	4.8029	5.8317	0.5326	6.3895	0.5539	7.4195	6.5097	2.1077	0.9721	2.5983	1.07	0.9229	0.9721	1.0204	1.8863	3.6595	2.577	1.043	1.1504
451	gamma-glutamyl-alpha-lysine	Peptide	Gamma-glutamyl Amino Acid	55015	LC/MS Pos Early	100010901	2784	276.155		65254	58747			0.0719	1.7936	0.9855	1.4759	0.0719	2.4821	0.6866	0.74	0.299	3.0525	1.7588	0.1229	0.315	2.2311	0.7549	0.0734	1.0145	0.1181	0.2245	0.9544	0.2075	0.6835	0.7337	0.6936	0.5393	0.4436	0.7122	0.8281	0.3725	0.2089	0.3866	0.2998	0.8295	0.0719	0.7051	1.1623
452	gamma-glutamyl-epsilon-lysine	Peptide	Gamma-glutamyl Amino Acid	33934	LC/MS Pos Early	100001262	2717	276.155	17105-15-6	7015685	5378717		HMDB03869	0.4938	1.081	2.0719	1.361	0.8329	1.2877	1.0055	1.0355	1.2779	0.9162	0.8499	0.9945	0.6832	1.7221	1.3659	0.8917	1.0549	0.9062	0.9702	0.6734	1.3484	0.9822	1.1461	0.9424	1.9321	1.7604	1.9581	1.4115	1.6429	1.6695	2.3323	1.8173	1.7277	1.3414	1.9312	1.7245
460	gamma-glutamylcitrulline*	Peptide	Gamma-glutamyl Amino Acid	62104	LC/MS Pos Early	100020241	1644	305.146						0.1976	3.2399	0.6868	1.1833	0.5443	0.4055	0.2852	0.9821	2.0587	0.8444	1.6525	0.1976	0.478	0.7926	0.1976	0.2943	0.8961	0.1976	0.3824	0.5331	0.1976	0.255	0.726	1.7964	0.8154	0.7755	0.6699	1.072	1.1723	0.6751	0.3283	0.6719	1.2315	0.6431	0.1976	1.6497
445	gamma-glutamylglutamate	Peptide	Gamma-glutamyl Amino Acid	36738	LC/MS Pos Early	331	1775	277.103	1116-22-9	92865	83831	C05282	HMDB11737	0.6176	1.9835	0.7254	0.8798	0.5683	0.5673	0.633	0.8554	1.7764	0.522	1.5496	0.6101	0.8662	1.0653	0.6209	0.5898	0.6892	0.2497	0.4432	0.7193	0.2323	0.7023	0.7408	1	1.0162	0.8046	1.1693	0.4755	0.9635	0.7658	0.8324	1.2269	0.7502	0.7887	0.8388	1.4902
446	gamma-glutamylglutamine	Peptide	Gamma-glutamyl Amino Acid	2730	LC/MS Pos Early	1140	1430	276.119	10148-81-9	150914	133013	C05283	HMDB11738	0.9624	2.0273	0.7764	1.0385	0.6156	0.6835	0.5116	1.2527	1.5244	0.7291	2.9718	0.3383	0.4507	1.1203	0.6816	0.3533	0.6914	0.3153	1.0292	0.538	0.4054	0.4742	0.8428	1.3446	0.6721	1.0638	0.9688	1.1626	1.0264	0.7429	1.4239	0.9244	0.5348	0.9736	1.0311	1.68
447	gamma-glutamylglycine	Peptide	Gamma-glutamyl Amino Acid	33949	LC/MS Pos Early	100001294	1535	205.082	1948-29-4	165527	145071		HMDB11667	1.1973	0.7786	1.9565	0.6094	2.1158	1.3708	3.4286	1.2797	1.8958	3.4437	4.2493	0.8854	3.5559	3.9423	0.2415	1.8118	2.2164	0.7168	0.7804	0.4753	1.0119	0.5437	3.7349	1.3642	1.1588	0.7171	0.6953	0.9253	0.6553	0.162	0.5199	1.0539	2.1239	1.1052	0.5729	1.4013
448	gamma-glutamylhistidine	Peptide	Gamma-glutamyl Amino Acid	18245	LC/MS Pos Early	1235	2740	285.119	37460-15-4	7017195	5380197			2.2817	2.3827	1.2726	2.4009	1.9251	2.0333	2.3023	2.3563	2.0613	2.6796	2.2372	1.2697	2.2342	2.4029	1.8843	1.6911	2.2879	0.959	2.365	2.7501	1.0674	2.6356	2.2849	1.9126	1.3115	1.3597	0.56	0.8201	1.012	1.0818	1.1042	1.2152	0.8526	0.992	0.5271	0.8287
450	gamma-glutamylleucine	Peptide	Gamma-glutamyl Amino Acid	18369	LC/MS Pos Early	1268	2991	261.144	2566-39-4	151023	133115		HMDB11171	0.9959	2.9961	1.1628	1.4736	1.3742	3.8673	1.4654	1.3514	0.9608	3.6316	5.4008	0.7394	2.3079	3.6753	0.637	0.8433	2.759	1.1097	1.034	1.2656	0.5906	0.7239	2.4974	1.4355	0.6056	0.5667	0.5918	0.5691	0.8368	0.4134	0.5107	0.6722	0.8727	0.367	0.3196	0.6735
454	gamma-glutamylphenylalanine	Peptide	Gamma-glutamyl Amino Acid	33422	LC/MS Pos Early	100000491	2992	295.129	7432-24-8	111299	99868		HMDB00594	0.7527	2.3274	0.7793	0.6515	1.5008	1	0.8688	0.6167	0.7175	2.4948	2.2874	0.3113	0.3113	1.838	0.6972	0.3976	1.6785	0.7736	0.5478	0.4242	0.3113	0.5153	1.4408	1.1168	0.7807	0.7869	0.9692	1.1257	1.3791	0.3113	0.7237	0.6268	0.8653	0.4211	0.5091	1.0756
455	gamma-glutamylthreonine	Peptide	Gamma-glutamyl Amino Acid	33364	LC/MS Pos Early	100001314	1750	249.108	5652-48-2	76078708	21403107		HMDB29159	3.9	9.9991	1.7299	1.6513	5.2088	3.9875	8.8547	3.6402	2.577	2.8914	3.9115	3.7152	12.3035	4.583	0.7605	0.7973	2.8434	2.4235	1.6692	1.6975	5.155	0.7589	5.5554	1.8483	1.6745	0.3203	0.7548	0.684	1.0401	0.2929	0.326	1.1139	0.6556	0.498	0.4163	0.8523
457	gamma-glutamyltyrosine	Peptide	Gamma-glutamyl Amino Acid	2734	LC/MS Neg	1102	1240	309.109	7432-23-7	94340	85142		HMDB11741	0.3547	1.6587	0.4826	1.1946	0.2673	1.2446	0.8061	0.735	0.6047	2.2151	2.0745	0.2673	0.9973	1.6129	0.2673	0.4179	1.2812	1	0.2673	0.5445	0.2673	0.2673	0.5138	0.9559	0.9628	0.9982	0.7858	1.0384	1.3326	0.2673	0.5913	0.7963	0.9914	0.2673	0.2673	0.8896
458	gamma-glutamylvaline	Peptide	Gamma-glutamyl Amino Acid	43829	LC/MS Pos Early	100001126	2700	247.129	2746-34-1	7015683			HMDB11172	1.6752	5.2027	2.1425	1.4809	1.7868	4.4212	1.9266	2.4012	0.5777	2.7784	4.6098	0.9964	5.555	4.1843	0.5906	1.1394	2.5848	1.5338	1.1364	1.6412	1.0866	0.4679	3.0582	1.4874	0.8233	0.5979	0.992	0.5572	1.045	0.5266	0.7253	0.8689	0.6589	0.461	0.5088	0.4231
3844	gluconate	Xenobiotics	Food Component/Plant	587	LC/MS Polar	338	2922	195.051	527-07-1	10690	10240	C00257	HMDB00625	0.1982	1.9305	1.1851	0.3152	0.1982	0.6826	0.8844	0.1982	2.138	0.8713	0.1982	0.1982	0.1982	1.3288	2.7587	0.4812	0.1982	0.6627	0.3506	0.1982	0.6425	0.1982	0.3403	0.7572	0.6267	0.9517	2.2088	1.1078	1.0547	1.0426	1.4284	0.1982	0.8047	1.1368	3.2704	0.8361
912	glucose	Carbohydrate	Glycolysis, Gluconeogenesis, and Pyruvate Metabolism	48152	LC/MS Polar	572	2342	225.062	50-99-7	79025	71358	C00031	HMDB00122	1.6544	1.473	6.0182	2.9654	1.8792	1.6018	2.1014	7.1188	15.0699	0.1854	3.8158	0.8925	0.5521	2.9085	20.2059	3.5727	0.2197	8.0048	1.1018	3.7241	5.2686	6.4583	0.1742	10.7568	0.1267	0.0614	0.5338	0.1194	0.0816	0.1123	0.1868	0.0957	0.2941	0.1082	0.1648	0.1964
913	glucose 6-phosphate	Carbohydrate	Glycolysis, Gluconeogenesis, and Pyruvate Metabolism	31260	LC/MS Polar	291	4537	259.022	103192-55-8	5958	19952394	C00668	HMDB01401	0.5166	0.4975	1.4382	1.0816	1.005	0.4419	0.5416	1.9413	0.8321	0.5571	0.4937	1.1206	2.1038	0.9835	0.8189	0.806	1.0784	0.6171	0.6249	0.9491	1.2683	0.8198	0.5752	1.8965	1.0705	0.5085	1.9316	0.6904	0.643	0.9767	0.8796	0.9723	1.3103	0.5968	1.4602	1.247
1075	glucuronate	Carbohydrate	Aminosugar Metabolism	15443	LC/MS Polar	100000257	3233.3	193.035	207300-70-7	444791	58552	C00191	HMDB00127	0.2789	0.7732	1.2053	0.5121	0.2643	0.4396	0.3598	0.2643	0.5362	0.5215	0.2963	0.4272	0.3294	0.974	0.829	0.579	0.448	0.548	0.5313	0.2643	0.571	0.3458	0.2767	0.5281	0.6708	0.9645	1.1575	0.8701	0.6884	0.79	1.2202	0.7844	1.0671	0.7615	1.5057	0.9233
41	glutamate	Amino Acid	Glutamate Metabolism	57	LC/MS Pos Early	561	1500	148.06	56-86-0	611	591	C00025	HMDB00148	0.822	1.0884	0.6041	0.6882	0.8751	0.7707	0.8777	0.8095	0.6048	0.382	0.6344	0.9456	0.8803	0.6992	0.4784	0.4739	0.5986	0.5734	0.574	0.8556	0.627	0.5426	0.8217	0.7677	1.1701	1.2307	1.0034	0.9618	0.9563	1.2187	1.0842	1.1424	1.0338	0.9966	0.9266	0.9281
50	glutamate, gamma-methyl ester	Amino Acid	Glutamate Metabolism	33487	LC/MS Pos Early	100001103	2170	162.076	1499-55-4;1499-55-4	68662	66546		HMDB61715	0.6443	0.8708	0.3994	0.7172	0.8875	0.616	0.6717	0.7356	0.6561	0.651	0.699	0.5746	0.7564	0.6124	1.0971	0.4653	0.5556	0.8381	0.8665	0.685	0.6158	0.7386	0.4988	1.0138	0.6002	0.7735	1.5489	1.2302	1.1677	0.6952	1.0724	1.1756	0.6347	0.8575	0.912	1.2646
42	glutamine	Amino Acid	Glutamate Metabolism	53	LC/MS Pos Early	563	1291	147.076	56-85-9	5961	5746	C00064	HMDB00641	1.7322	0.9838	0.6875	0.9694	1.5207	0.6296	1.5992	1.4424	0.548	1.26	1.8078	0.6977	1.5772	1.8329	0.5123	0.7366	1.0147	0.7594	1.4101	0.6613	1.2993	0.3968	1.3379	0.7671	1.5203	1.4236	1.9459	1.8201	1.6178	1.4151	1.4224	1.6576	1.5291	1.6121	1.6138	1.3563
1288	glutarate (C5-DC)	Lipid	Fatty Acid, Dicarboxylate	396	LC/MS Polar	339	2900	131.035	110-94-1	743	3618533	C00489	HMDB00661	3.8263	8.3898	10.019	5.2651	6.988	17.6799	2.7171	2.5677	1.8288	22.5225	8.4687	2.2975	7.0478	3.959	4.4219	13.6338	23.8664	5.2538	11.4246	5.7863	0.9973	8.9609	8.4894	3.6705	0.5245	0.7846	0.8278	0.6712	0.5867	0.8422	0.4489	0.4742	0.6389	0.4374	0.5957	0.5101
106	glutarylcarnitine (C5-DC)	Amino Acid	Lysine Metabolism	44664	LC/MS Pos Early	100001593	2393	276.144	102636-82-8	71464488	21403175		HMDB13130	2.6815	4.1789	8.7892	7.8072	2.8567	9.4113	3.2687	4.8013	5.3759	6.3537	3.5941	3.6995	5.2919	2.8109	3.0661	5.6102	14.9775	2.7558	4.8311	5.5149	1.0085	6.2321	6.4815	2.9203	0.4983	0.3537	1.5042	1.2904	0.7261	0.4414	0.6556	0.4834	1.2264	1.5779	1.7884	0.6637
423	glutathione, oxidized (GSSG)	Amino Acid	Glutathione Metabolism	27727	LC/MS Pos Early	448	2667	613.159	103239-24-3	65359	58835	C00127	HMDB03337	0.5189	0.8534	0.6206	0.9268	0.5997	1.3866	0.4094	0.7638	0.5581	0.6486	0.8168	0.7347	0.4525	0.5458	0.9575	0.4966	0.5574	0.5325	0.7203	0.9741	0.4166	0.8788	0.6502	0.4535	0.891	1.0463	0.7459	1.2062	1.0915	1.1296	1.0021	1.0727	0.7585	0.7611	1.0969	0.8718
422	glutathione, reduced (GSH)	Amino Acid	Glutathione Metabolism	2127	LC/MS Pos Early	496	2000	308.091	70-18-8	124886	111188	C00051	HMDB00125	0.5076	0.7024	0.483	0.6818	2.5577	3.8304	0.2307	1.0463	0.3343	0.4745	0.6399	0.4275	0.6929	0.6732	3.8798	0.5346	0.332	9.0632	2.0581	1.0018	0.2551	1.8607	0.5448	1.5304	0.5742	1.1959	2.9847	1.0041	1.9408	3.1768	0.7546	1.5871	0.2368	0.2913	0.8497	1.0292
932	glycerate	Carbohydrate	Glycolysis, Gluconeogenesis, and Pyruvate Metabolism	1572	LC/MS Polar	1052	2070.4	105.019	600-19-1	752	732	C00258	HMDB00139	0.9622	0.8473	0.639	1.0057	0.8574	0.7034	0.8733	1.0497	0.8067	0.6526	0.7111	1.0836	0.9943	0.9908	0.832	0.9264	0.6862	0.7697	0.7635	0.8426	0.7388	0.9023	0.6243	0.8689	0.9191	0.8244	1.656	1.0466	0.8833	0.9049	0.9611	1.1859	0.9288	0.9606	1.1059	0.8485
2237	glycerol	Lipid	Glycerolipid Metabolism	15122	LC/MS Neg	1254	758	91.0401	56-81-5	753	733	C00116	HMDB00131	2.3472	2.254	2.8152	1.2773	3.0881	1.5024	0.7539	0.9973	0.4701	2.6689	1.8039	0.8416	3.8378	1.9735	2.9063	13.3705	1.7188	3.9725	3.5468	2.8566	5.5437	1.1692	3.1695	1.7831	0.3081	0.2515	0.7759	0.2633	0.4004	0.6109	0.882	0.38	0.3542	0.3073	0.4239	0.3319
2238	glycerol 3-phosphate	Lipid	Glycerolipid Metabolism	43847	LC/MS Polar	100000258	3938.7	171.006	29849-82-9	754	734	C00093	HMDB00126	2.1027	1.9906	1.2856	1.9479	2.9139	1.9914	1.4079	2.371	1.7335	1.8491	1.6099	2.0046	2.6363	2.6557	2.0974	2.3944	1.5434	3.0436	2.2148	0.9625	1.6009	1.4929	1.8924	1.8296	0.7959	0.8505	1.6778	0.9883	0.8782	1.0291	1.3206	1.2958	0.8909	0.8915	0.9808	0.7897
1704	glycerophosphoethanolamine	Lipid	Phospholipid Metabolism	37455	LC/MS Polar	100001620	3075	214.049	33049-08-0	123874	110410	C01233	HMDB00114	1.2512	1.4122	1.9206	1.2365	0.6916	2.3034	1.2742	1.077	1.4908	1.0053	0.6008	1.1654	0.8087	0.7265	2.6667	1.6509	1.1498	1.6591	1.4101	1.2869	1.5339	2.0868	0.6907	1.8697	1.3979	1.3487	1.1588	0.9947	1.1589	1.6212	1.2469	1.502	0.6191	1.19	0.7739	0.8979
2243	glycerophosphoglycerol	Lipid	Glycerolipid Metabolism	48857	LC/MS Polar	100001619	2430	245.043		439964	388990	C03274		1.1111	1.4843	1.8956	1.049	0.9907	3.0084	0.7303	0.7374	1.4834	0.8721	1.074	1.3109	0.9607	0.7702	3.067	1.7857	1.2265	2.1051	1.0788	1.1616	0.9191	2.2666	1.2999	1.4572	1.1194	1.3169	1.3507	1.1403	1.1695	1.5558	1.2517	1.2447	0.6685	1.1402	0.8201	1.0101
1706	glycerophosphoinositol*	Lipid	Phospholipid Metabolism	47155	LC/MS Polar	100001621	3850	333.059	16824-65-0	167572				0.4855	0.6436	0.6136	0.7792	0.3585	0.6103	0.3693	0.3256	0.4831	0.3719	0.381	0.4731	0.4506	0.362	0.7548	0.4805	0.5241	0.3012	0.3665	0.3766	0.805	0.5726	0.4079	0.4755	0.9886	1.1613	1.3096	1.3762	1.1084	1.3467	0.9669	1.0949	0.8656	0.9136	0.8181	0.9114
1700	glycerophosphorylcholine (GPC)	Lipid	Phospholipid Metabolism	15990	LC/MS Pos Early	100000269	672	258.11	28319-77-9	71920	571409	C00670	HMDB00086	1.3644	1.498	2.206	1.5446	0.5142	2.6385	1.3742	0.7871	2.2225	1.0373	0.6384	1.1047	0.5119	0.7302	4.3498	1.9619	1.6094	2.078	1.751	1.4863	1.7876	3.5243	0.763	2.5421	1.6694	1.6425	1.165	1.0154	1.1974	1.896	1.6804	1.5476	0.8055	1.4774	0.9446	0.9695
1705	glycerophosphoserine*	Lipid	Phospholipid Metabolism	57404	LC/MS Polar	100015666	3541	258.038		3081457	2339060			0.389	0.776	0.6153	0.5304	0.5538	0.4309	0.6267	0.4711	0.5861	0.422	0.5807	1.0295	0.2656	0.4609	0.6439	0.4298	0.3139	0.494	0.4239	0.5242	0.7208	0.4005	0.2736	0.8065	1.5102	1.7263	2.4476	2.6257	3.2443	2.5034	3.802	2.7688	2.0264	2.0119	3.5021	3.1425
1	glycine	Amino Acid	Glycine, Serine and Threonine Metabolism	58	LC/MS Pos Early	340	1375	76.0393	56-40-6	750	730	C00037	HMDB00123	1.1965	0.3847	1.2973	0.7566	1.8133	1.0833	1.8399	1.2654	0.8913	2.4025	2.0607	1.172	1.8587	1.5765	0.4052	2.0558	1.458	0.7593	0.8869	0.7648	0.9379	0.6043	1.9872	0.9108	1.5285	1.0969	0.8435	1.1762	0.9441	0.7285	0.8088	1.3487	1.7993	1.2223	1.0917	1.0396
2699	glycochenodeoxycholate	Lipid	Primary Bile Acid Metabolism	32346	LC/MS Neg	1628	5236.1	448.307	16564-43-5	12544		C05466	HMDB00637	0.2702	0.9166	0.6377	1.0039	1.0084	0.9994	1.3436	2.8606	2.3008	0.9717	3.7506	1.3573	9.4788	6.7469	0.551	2.9665	3.0037	0.2556	0.4467	0.6508	0.3681	0.2023	2.4855	0.2232	2.296	1.1488	1.9594	0.8683	0.8871	0.6053	1.2772	1.4428	7.2165	5.3366	0.4631	0.5203
2696	glycocholate	Lipid	Primary Bile Acid Metabolism	18476	LC/MS Neg	342	5163	464.302	475-31-0;863-57-0	10140	9734	C01921	HMDB00138	0.6477	1.865	0.8459	1.201	1.9503	1.0033	1.5517	4.6159	1.6192	1.6327	7.3196	0.7374	3.9025	5.3327	2.5133	2.27	3.2261	0.736	0.6126	0.5204	0.5619	0.3616	2.2985	0.6904	2.4023	1.3746	2.1706	0.69	0.7458	1.0512	1.0558	1.3628	2.5853	1.4216	0.758	0.522
2716	glycodeoxycholate	Lipid	Secondary Bile Acid Metabolism	18477	LC/MS Neg	100000436	5281	448.307	360-65-6	3035026		C05464	HMDB00631	0.4738	3.1818	0.5873	0.092	3.6819	1.1203	1.2654	0.0749	0.0749	0.2807	0.6843	0.7136	1.5901	1.6542	0.6733	1.2554	4.4121	0.1212	0.3393	0.0749	0.6499	0.0749	4.3067	0.6527	6.2846	1.8957	0.8156	0.5853	4.9605	1.6789	2.3455	3.4012	3.7239	0.5631	0.2593	0.0749
2464	glycosyl-N-palmitoyl-sphingosine (d18:1/16:0)	Lipid	Ceramides	53013	LC/MS Pos Late	100009272	2623	700.572						0.6114	1.2739	1.6148	0.9106	0.4904	0.9674	1.2648	1.6559	2.4556	1.3642	0.6764	0.9535	0.6769	2.1422	0.9165	0.6086	0.9511	0.6123	1.2328	0.8224	0.3736	0.5964	0.6651	0.9808	0.663	0.8141	0.4161	0.9826	0.7142	1.0174	0.5788	0.414	1.1341	0.7619	1.1387	1.0694
2465	glycosyl-N-stearoyl-sphingosine (d18:1/18:0)	Lipid	Ceramides	52234	LC/MS Pos Late	100001882	3053	728.604						0.4859	1.5029	1.701	0.8018	0.4449	1.1992	1.1747	1.4737	2.4158	1.476	0.6562	1.3932	0.8427	0.9501	1.6791	0.7852	1.1351	0.4604	1.1104	0.6282	0.3586	0.9258	0.8266	0.8237	0.7106	0.6375	0.347	0.4319	0.5982	1.0499	0.4058	0.5088	0.6452	0.6192	0.7832	0.7066
612	glycylvaline	Peptide	Dipeptide	18357	LC/MS Pos Early	100000487	2734	175.108	1963-21-9	97417	2006926		HMDB28854	2.415	1.6194	2.1969	1.9619	2.9704	4.1	2.0721	1.7553	1.6628	2.2338	2.0881	1.3753	1.4899	1.5574	3.076	2.4041	1.8238	2.839	2.2137	2.194	0.7347	2.229	1.5465	2.57	0.5634	0.2953	1.493	0.6097	0.9542	0.2953	0.2953	0.8587	0.2953	0.7393	0.344	0.3668
3643	guaiacol sulfate	Xenobiotics	Benzoate Metabolism	46111	LC/MS Neg	100004208	2344	203.002		22473	21078		HMDB60013	0.4525	0.7655	0.8187	1.0784	0.3291	0.3291	1.3061	0.3291	3.8658	0.7269	0.3291	1.7823	0.3291	1.053	0.4188	0.3291	0.3291	0.3291	0.5783	0.3291	1.3599	0.7351	0.3291	0.3291	0.5191	0.893	1.2451	1.3079	2.781	1.1938	1.685	0.6473	1.5509	0.737	0.6502	1.778
391	guanidinoacetate	Amino Acid	Creatine Metabolism	43802	LC/MS Pos Early	344	1937	118.061	352-97-6	763	743	C00581	HMDB00128	0.689	0.4287	0.9905	0.3815	0.7973	1.1264	1.3808	0.3905	0.2366	1.1899	1.1952	0.1847	1.9904	8.9912	0.2802	0.6084	0.8687	0.5404	0.8467	1.5939	0.6178	0.5259	0.5316	1.1074	1.9165	1.4152	0.5424	1.1156	1.6836	1.31	1.831	1.382	1.7752	1.2448	0.547	1.1487
3380	guanine	Nucleotide	Purine Metabolism, Guanine containing	32352	LC/MS Pos Early	172	2032	152.057	73-40-5	764	744	C00242	HMDB00132	0.2763	0.2422	0.8159	0.6735	0.2375	1.1903	0.049	0.2749	0.3789	0.2388	0.2434	0.2537	0.0817	0.4948	0.3093	0.48	0.2483	0.4102	0.2883	0.5353	0.4389	0.564	0.2345	0.4049	0.7061	1.0032	1.2329	0.9968	1.461	1.1425	1.1263	0.8806	0.8884	0.8467	0.9341	0.8697
3379	guanosine	Nucleotide	Purine Metabolism, Guanine containing	1573	LC/MS Neg	1099	1662	282.084	118-00-3	6802	6544	C00387	HMDB00133	0.5548	0.4835	0.3569	0.5694	0.2164	0.2438	0.2593	0.3704	0.2241	0.396	0.2982	0.2282	0.1899	0.4282	0.2207	0.527	0.2678	0.3652	0.1859	0.4589	0.4645	0.2742	0.3353	0.2537	0.7027	0.9879	1.4659	1.7058	1.1159	0.6228	0.8163	1.0704	0.8833	0.815	1.3115	1.3586
3374	guanosine 5'- monophosphate (5'-GMP)	Nucleotide	Purine Metabolism, Guanine containing	2849	LC/MS Pos Early	347	800	364.065	5550-12-09	6804	741	C00144	HMDB01397	0.4128	0.3223	0.23	0.1721	0.2064	0.2669	0.3569	0.5425	0.5747	0.5457	0.478	0.2779	0.1304	0.5728	0.1747	0.4693	0.1772	0.1258	0.3907	0.1608	0.4015	0.179	0.6568	0.1893	0.8278	1.2861	0.948	1.2249	0.8044	1.1667	0.9371	0.9962	0.2918	1.1435	1.3263	1.4798
3521	gulonate*	Cofactors and Vitamins	Ascorbate and Aldarate Metabolism	46957	LC/MS Polar	100001586	2750	195.051	20246-53-1	9794176	7969943	C00257	HMDB03290	0.5619	0.5716	1.4215	0.3321	0.6081	0.312	0.829	0.2844	0.3878	1.0489	0.5007	0.3879	0.3426	0.6496	0.385	0.4089	0.492	0.4023	0.5613	0.3866	0.66	0.4278	0.5241	0.517	0.9917	0.9999	1.3186	0.7815	0.9389	0.8354	1.3098	1.1153	1.29	0.9801	1.551	1.0001
3567	heme	Cofactors and Vitamins	Hemoglobin and Porphyrin Metabolism	41754	LC/MS Pos Late	100001386	1124	616.176	14875-96-8	26945		C00032	HMDB03178	0.9393	1.3007	0.5233	0.76	1.171	0.52	0.5143	0.7139	0.5008	0.5309	1.4053	0.9823	0.2835	0.9461	0.8521	1.1875	3.4972	0.6292	0.844	0.5718	2.9325	0.4085	0.4917	0.7079	1.891	1.1253	0.4849	0.9278	0.9053	1.2067	1.4222	0.9721	1.1263	2.0701	1.3572	1.7193
1149	heptanoate (7:0)	Lipid	Medium Chain Fatty Acid	1644	LC/MS Neg	925	3670	129.092	111-14-8	8094	7803	C17714	HMDB00666	0.8393	1.1529	1.351	0.7119	1.5937	0.7455	1.0737	0.7938	1.0943	0.9071	0.5054	0.8598	1.0062	0.9032	0.558	0.9938	0.7413	0.5697	0.7102	0.8762	2.2054	0.6798	1.1544	0.5048	0.7699	0.8142	0.8312	0.4587	0.9068	1.2001	1.4805	0.8632	1.0731	0.8777	1.0386	0.6575
1406	hexanoylcarnitine (C6)	Lipid	Fatty Acid Metabolism(Acyl Carnitine)	32328	LC/MS Pos Early	100000781	3308	260.186	6920-35-0	6426853	4932273		HMDB00705	8.0534	15.9616	11.4353	26.2422	15.8341	7.8687	10.5145	16.2975	2.3897	36.8186	26.3702	4.9928	12.5291	39.0424	19.5539	17.7168	21.1739	12.505	15.9572	14.5248	4.1375	5.2048	17.7164	13.2855	0.4039	0.7798	1.7384	0.7694	1.2266	1.1727	1.0728	0.8219	0.8023	0.9489	1.1415	0.613
1387	hexanoylglycine	Lipid	Fatty Acid Metabolism(Acyl Glycine)	35436	LC/MS Neg	100001527	2900	172.098	24003-67-6	99463	89859		HMDB00701	0.7166	2.4309	4.2143	2.2854	3.9569	1.038	1.0866	2.4603	0.2354	4.8613	5.8078	0.3205	3.4228	8.9658	0.3526	5.7938	4.7474	3.985	3.435	1.881	0.6511	0.962	7.344	1.884	0.2354	0.2354	0.2354	0.2354	0.2354	0.2354	0.2354	0.2354	0.5076	0.2354	0.6769	0.2354
3610	hippurate	Xenobiotics	Benzoate Metabolism	15753	LC/MS Neg	100000014	2106.9	178.051	495-69-2	464	451	C01586	HMDB00714	0.9639	1.2988	2.7874	0.6406	0.6928	0.3282	1.4594	0.5735	1.4368	2.7916	0.862	0.8372	0.5635	1.8198	0.3238	0.7843	1.1292	0.5197	0.8425	1.2165	1.7554	0.2192	2.2416	0.7269	0.903	1.2927	0.8894	0.8611	1.9865	1.4951	2.6055	1.3384	1.195	0.8779	1.0644	1.7078
[truncated: 264 more rows]
[truncated: 36 more columns]

## Sheet: Pathway Heat Map
	University of Connecticut UCON-01-17VW Poor maternal nutrition and sheep offspring muscle metabolism
											Two-Way ANOVA			Fold of Change
[truncated: 616 more rows]
[truncated: 49 more columns]
